# Supplementary material for: VvWRKY5 enhances white rot resistance in grape by promoting the jasmonic acid pathway
Source: Hortic Res. 2023 Aug 29;10(10):uhad172. doi: 10.1093/hr/uhad172 (PMC10569242; doi:10.1093/hr/uhad172)
Supplement: Web_Material_uhad172 [file web_material_uhad172.zip]

Archive with 5 entries (5 files):
- Supplementary Data Fig. S1-14.doc
- Supplementary Data Table S1.xlsx
- Supplementary Data Table S2.xlsx
- Supplementary Data Table S3.xlsx
- Supplementary Data Table S4.xlsx
