# Supplementary material for: VvWRKY5 enhances white rot resistance in grape by promoting the jasmonic acid pathway
Source: Hortic Res. 2023 Aug 29;10(10):uhad172. doi: 10.1093/hr/uhad172 (PMC10569242; doi:10.1093/hr/uhad172)
Supplement: Web_Material_uhad172 [file web_material_uhad172.zip › Supplementary Data Table S1.xlsx]

## Sheet: Sheet1
Table S1. The annotation of total reads.
Sample	Raw Reads	Clean Reads	Clean Base (G)	Error Rate (%)	Q20 (%)	Q30 (%)	GC Content (%)
WRKY5-OE-Cd1	49557928	47746716	7.16	0.03	97.58	93.12	44.99
WRKY5-OE-Cd2	48922808	47079528	7.06	0.03	97.36	92.64	44.99
WRKY5-OE-Cd3	49219420	47005644	7.05	0.03	97.64	93.24	44.73
WT-Cd1	47297708	44451386	6.67	0.03	97.46	92.87	44.33
WT-Cd2	48344936	46411448	6.96	0.03	97.69	93.35	44.84
WT-Cd3	46930580	45183718	6.78	0.03	97.28	92.47	44.53
