# Supplementary material for: VvWRKY5 enhances white rot resistance in grape by promoting the jasmonic acid pathway
Source: Hortic Res. 2023 Aug 29;10(10):uhad172. doi: 10.1093/hr/uhad172 (PMC10569242; doi:10.1093/hr/uhad172)
Supplement: Web_Material_uhad172 [file web_material_uhad172.zip › Supplementary Data Table S2.xlsx]

## Sheet: Sheet1
Table S2. The information of DEGs in VvWRKY5-OE-Cd and WT-Cd.
ID	log2FoldChange	pvalue	padj	regulated	KEGG description	NR description	Swissprot description	KOG	GO	TF-Family
novel.605	6.68756	2.64763e-07	2.86193e-06	up	--	hypothetical protein VITISV_015935 [Vitis vinifera]	--	--	--	--
Vitvi05g01365	5.37894	3.19583e-14	8.70248e-13	up	--	unnamed protein product, partial [Vitis vinifera]	--	At1g17830	--	--
Vitvi16g00347	5.12624	5.47387e-06	4.52671e-05	up	--	PREDICTED: oleosin 1 [Vitis vinifera]	OLEL_SESIN RecName: Full=Oleosin L {ECO:0000303|PubMed:12450125}; AltName: Full=Allergen Ses i 5 {ECO:0000303|PubMed:16436145}; AltName: Full=Oleosin 15 kDa {ECO:0000303|PubMed:12450125, ECO:0000303|PubMed:16436145}; AltName: Allergen=Ses i 5.0101 {ECO:0000305};	At4g25140	GO:0016021,integral component of membrane; GO:0012511,monolayer-surrounded lipid storage body; GO:0034389,lipid droplet organization; GO:0019915,lipid storage; GO:0010431,seed maturation; GO:0006996,organelle organization; GO:0008150,biological_process; GO:0009987,cellular process; GO:0016043,cellular component organization; GO:0071840,cellular component organization or biogenesis; GO:0010876,lip…	--
Vitvi18g01043	4.90297	1.94801e-05	0.000142572	up	--	PREDICTED: S-type anion channel SLAH1 [Vitis vinifera]	SLAH1_ARATH RecName: Full=S-type anion channel SLAH1; AltName: Full=SLAC1-homolog protein 1;	At1g62280	GO:0016021,integral component of membrane; GO:0005886,plasma membrane; GO:0008308,voltage-gated anion channel activity; GO:0006873,cellular ion homeostasis; GO:0006821,chloride transport; GO:1901529,positive regulation of anion channel activity; GO:0009651,response to salt stress; GO:0009414,response to water deprivation; GO:0003674,molecular_function; GO:0005215,transporter activity; GO:0005216,…	--
Vitvi14g00342	4.76318	5.72853e-07	5.7853e-06	up	K02986 small subunit ribosomal protein S4 | (RefSeq) rps4, ViviCp023; ribosomal protein S4 (A)	unnamed protein product, partial [Vitis vinifera]	RR4_VITVI RecName: Full=30S ribosomal protein S4, chloroplastic;	AtCh025	GO:0009570,chloroplast stroma; GO:0015935,small ribosomal subunit; GO:0003729,mRNA binding; GO:0019843,rRNA binding; GO:0003735,structural constituent of ribosome; GO:0045903,positive regulation of translational fidelity; GO:0006412,translation; GO:0003674,molecular_function; GO:0003676,nucleic acid binding; GO:0003723,RNA binding; GO:0005488,binding; GO:0097159,organic cyclic compound binding; G…	--
Vitvi19g00300	4.63106	1.93326e-12	4.37815e-11	up	K05391 cyclic nucleotide gated channel, plant | (RefSeq) cyclic nucleotide-gated ion channel 4 (A)	PREDICTED: cyclic nucleotide-gated ion channel 4 [Vitis vinifera]	CNGC4_ARATH RecName: Full=Cyclic nucleotide-gated ion channel 4; Short=AtCNGC4; AltName: Full=Cyclic nucleotide- and calmodulin-regulated ion channel 4; Short=AtHLM1;	At5g54250	GO:0016021,integral component of membrane; GO:0016020,membrane; GO:0005886,plasma membrane; GO:0005516,calmodulin binding; GO:0030552,cAMP binding; GO:0008324,cation transmembrane transporter activity; GO:0030553,cGMP binding; GO:0005216,ion channel activity; GO:0009626,plant-type hypersensitive response; GO:0003674,molecular_function; GO:0005488,binding; GO:0005515,protein binding; GO:0000166,nu…	--
Vitvi08g02373	4.3612	1.29169e-54	5.11054e-52	up	K01184 polygalacturonase [EC:3.2.1.15] | (RefSeq) polygalacturonase (A)	PREDICTED: polygalacturonase isoform X1 [Vitis vinifera]	PGLR_ACTDE RecName: Full=Polygalacturonase; Short=PG; EC=3.2.1.15; AltName: Full=Pectinase; Flags: Precursor;	At2g41850	GO:0005618,cell wall; GO:0005576,extracellular region; GO:0004650,polygalacturonase activity; GO:0005975,carbohydrate metabolic process; GO:0071555,cell wall organization; GO:0009835,fruit ripening; GO:0003674,molecular_function; GO:0003824,catalytic activity; GO:0004553,hydrolase activity, hydrolyzing O-glycosyl compounds; GO:0016787,hydrolase activity; GO:0016798,hydrolase activity, acting on g…	--
novel.585	4.33326	0.00206888	0.008772	up	--	--	--	--	--	--
Vitvi08g02375	4.32779	0.000691707	0.0033803	up	K01184 polygalacturonase [EC:3.2.1.15] | (RefSeq) polygalacturonase (A)	PREDICTED: polygalacturonase isoform X1 [Vitis vinifera]	PGLR_ACTDE RecName: Full=Polygalacturonase; Short=PG; EC=3.2.1.15; AltName: Full=Pectinase; Flags: Precursor;	At3g07970	GO:0005618,cell wall; GO:0005576,extracellular region; GO:0004650,polygalacturonase activity; GO:0005975,carbohydrate metabolic process; GO:0071555,cell wall organization; GO:0009835,fruit ripening; GO:0003674,molecular_function; GO:0003824,catalytic activity; GO:0004553,hydrolase activity, hydrolyzing O-glycosyl compounds; GO:0016787,hydrolase activity; GO:0016798,hydrolase activity, acting on g…	--
Vitvi05g01364	4.31505	1.54754e-63	9.46253e-61	up	--	unnamed protein product, partial [Vitis vinifera]	--	At1g23180	--	--
Vitvi17g00152	4.16243	1.16599e-12	2.67964e-11	up	--	PREDICTED: uncharacterized protein LOC100244084 [Vitis vinifera]	--	At5g63350	--	--
novel.303	4.14529	1.14511e-07	1.32186e-06	up	K15235 josephin [EC:3.4.19.12] | (RefSeq) josephin-like protein (A)	PREDICTED: josephin-like protein [Vitis vinifera]	--	At1g07300	--	--
Vitvi14g02864	3.92719	1.52131e-05	0.000114162	up	K00384 thioredoxin reductase (NADPH) [EC:1.8.1.9] | (RefSeq) thioredoxin reductase 1-like (A)	unnamed protein product, partial [Vitis vinifera]	GL21_ORYSJ RecName: Full=Putative germin-like protein 2-1; Flags: Precursor;	At5g39110	GO:0048046,apoplast; GO:0005618,cell wall; GO:0030145,manganese ion binding; GO:0003674,molecular_function; GO:0005488,binding; GO:0043167,ion binding; GO:0043169,cation binding; GO:0046872,metal ion binding; GO:0046914,transition metal ion binding; GO:0005575,cellular_component; GO:0005576,extracellular region; GO:0110165,cellular anatomical entity; GO:0030312,external encapsulating structure; G…	--
novel.179	3.91759	8.33995e-10	1.33558e-08	up	--	hypothetical protein VITISV_027432 [Vitis vinifera]	--	--	--	--
novel.31	3.78218	3.39988e-07	3.61639e-06	up	--	unnamed protein product, partial [Vitis vinifera]	--	--	GO:0016021,integral component of membrane; GO:0005575,cellular_component; GO:0016020,membrane; GO:0031224,intrinsic component of membrane; GO:0110165,cellular anatomical entity	--
Vitvi01g00964	3.67043	1.90282e-28	1.57357e-26	up	--	PREDICTED: transcription factor PRE6 [Vitis vinifera]	PRE6_ARATH RecName: Full=Transcription factor PRE6; AltName: Full=Basic helix-loop-helix protein 163; Short=AtbHLH163; Short=bHLH 163; AltName: Full=Protein KIDARI; AltName: Full=Protein PACLOBUTRAZOL RESISTANCE 6; AltName: Full=bHLH transcription factor bHLH163;	At1g74500	GO:0005737,cytoplasm; GO:0005634,nucleus; GO:0046983,protein dimerization activity; GO:0040008,regulation of growth; GO:0006355,regulation of transcription, DNA-templated; GO:0009416,response to light stimulus; GO:0003674,molecular_function; GO:0005488,binding; GO:0005515,protein binding; GO:0008150,biological_process; GO:0040007,growth; GO:0050789,regulation of biological process; GO:0065007,bio…	bHLH
Vitvi19g00554	3.59578	1.42737e-06	1.3242e-05	up	--	PREDICTED: uncharacterized protein LOC100257237 [Vitis vinifera]	--	--	--	--
novel.414	3.57481	1.74435e-05	0.00012907	up	--	PREDICTED: nucleolar and coiled-body phosphoprotein 1-like [Vitis vinifera]	--	--	--	--
Vitvi03g00435	3.56589	1.98708e-05	0.000145167	up	K24028 salicylic acid 3-hydroxylase [EC:1.14.11.-] | (RefSeq) protein DOWNY MILDEW RESISTANCE 6 (A)	PREDICTED: protein DMR6-LIKE OXYGENASE 2 [Vitis vinifera]	DLO2_ARATH RecName: Full=Protein DMR6-LIKE OXYGENASE 2 {ECO:0000303|PubMed:25376907}; EC=1.14.11.- {ECO:0000255|PROSITE-ProRule:PRU00805}; AltName: Full=2-oxoglutarate (2OG)-Fe(II) oxygenase-like protein DLO2 {ECO:0000303|PubMed:25376907}; AltName: Full=Salicylate 3-hydroxylase DLO2 {ECO:0000305}; Short=S3H DLO2 {ECO:0000305}; Short=SA 3-hydroxylase DLO2 {ECO:0000305}; Short=Salicylic acid 3-hydr…	At3g19000	GO:0051213,dioxygenase activity; GO:0046872,metal ion binding; GO:0002229,defense response to oomycetes; GO:0046244,salicylic acid catabolic process; GO:0003674,molecular_function; GO:0003824,catalytic activity; GO:0016491,oxidoreductase activity; GO:0005488,binding; GO:0043167,ion binding; GO:0043169,cation binding; GO:0002239,response to oomycetes; GO:0006950,response to stress; GO:0006952,defe…	--
Vitvi05g00577	3.53957	2.78638e-06	2.46378e-05	up	K01537 P-type Ca2+ transporter type 2C [EC:7.2.2.10] | (RefSeq) putative calcium-transporting ATPase 13, plasma membrane-type (A)	PREDICTED: putative calcium-transporting ATPase 13, plasma membrane-type [Vitis vinifera]	ACA13_ARATH RecName: Full=Putative calcium-transporting ATPase 13, plasma membrane-type; EC=7.2.2.10; AltName: Full=Ca(2+)-ATPase isoform 13;	At3g22910	GO:0005887,integral component of plasma membrane; GO:0043231,intracellular membrane-bounded organelle; GO:0005524,ATP binding; GO:0019829,ATPase-coupled cation transmembrane transporter activity; GO:0005516,calmodulin binding; GO:0046872,metal ion binding; GO:0005388,calcium transmembrane transporter activity, phosphorylative mechanism; GO:0000166,nucleotide binding; GO:0003674,molecular_function…	--
Vitvi02g00501	3.48562	1.23609e-214	2.49418e-210	up	K01051 pectinesterase [EC:3.1.1.11] | (RefSeq) pectinesterase (A)	PREDICTED: 21 kDa protein [Vitis vinifera]	21KD_DAUCA RecName: Full=21 kDa protein; AltName: Full=1.2 protein; Flags: Precursor;	At5g62350	GO:0004857,enzyme inhibitor activity; GO:0003674,molecular_function; GO:0030234,enzyme regulator activity; GO:0098772,molecular function regulator	--
Vitvi07g00363	3.47718	2.58371e-16	8.53259e-15	up	K01184 polygalacturonase [EC:3.2.1.15] | (RefSeq) polygalacturonase (A)	PREDICTED: probable polygalacturonase [Vitis vinifera]	PGLR_VITVI RecName: Full=Probable polygalacturonase; Short=PG {ECO:0000250|UniProtKB:Q7M1E7}; EC=3.2.1.15; AltName: Full=Pectinase {ECO:0000250|UniProtKB:Q7M1E7};	At3g16850	GO:0016021,integral component of membrane; GO:0004650,polygalacturonase activity; GO:0005975,carbohydrate metabolic process; GO:0003674,molecular_function; GO:0003824,catalytic activity; GO:0004553,hydrolase activity, hydrolyzing O-glycosyl compounds; GO:0016787,hydrolase activity; GO:0016798,hydrolase activity, acting on glycosyl bonds; GO:0008150,biological_process; GO:0008152,metabolic process…	--
Vitvi08g02110	3.47061	4.33059e-07	4.50194e-06	up	--	PREDICTED: uncharacterized protein LOC107261652 [Ricinus communis]	--	--	--	--
Vitvi04g01368	3.45091	2.20531e-58	1.14099e-55	up	--	DHN1a [Vitis vinifera]	--	--	GO:0009415,response to water; GO:0001101,response to acid chemical; GO:0008150,biological_process; GO:0009628,response to abiotic stimulus; GO:0010035,response to inorganic substance; GO:0042221,response to chemical; GO:0050896,response to stimulus; GO:1901700,response to oxygen-containing compound	--
Vitvi10g01547	3.43822	1.52795e-48	3.8063e-46	up	--	PREDICTED: uncharacterized protein LOC100247588 [Vitis vinifera]	--	At3g19990	--	--
Vitvi05g00561	3.36637	1.56859e-07	1.76526e-06	up	K09419 heat shock transcription factor, other eukaryote | (RefSeq) heat stress transcription factor A-6b (A)	PREDICTED: heat stress transcription factor A-6b [Vitis vinifera]	HFA2B_ORYSJ RecName: Full=Heat stress transcription factor A-2b; AltName: Full=Heat stress transcription factor 18; Short=OsHsf-18; AltName: Full=Heat stress transcription factor 5; Short=rHsf5;	At3g22830	GO:0005737,cytoplasm; GO:0005634,nucleus; GO:0003700,DNA-binding transcription factor activity; GO:0000978,RNA polymerase II cis-regulatory region sequence-specific DNA binding; GO:0034605,cellular response to heat; GO:0006357,regulation of transcription by RNA polymerase II; GO:0003674,molecular_function; GO:0140110,transcription regulator activity; GO:0000976,transcription regulatory region seq…	HSF
Vitvi13g02155	3.32799	5.69706e-28	4.63529e-26	up	--	PREDICTED: LOW QUALITY PROTEIN: uncharacterized protein LOC107907897 [Gossypium hirsutum]	YCF68_EUCGG RecName: Full=Uncharacterized protein ycf68; AltName: Full=ORF113;	--	GO:0009507,chloroplast; GO:0005575,cellular_component; GO:0005622,intracellular anatomical structure; GO:0005737,cytoplasm; GO:0009536,plastid; GO:0043226,organelle; GO:0043227,membrane-bounded organelle; GO:0043229,intracellular organelle; GO:0043231,intracellular membrane-bounded organelle; GO:0110165,cellular anatomical entity	--
Vitvi09g00283	3.31215	2.95049e-31	2.90415e-29	up	K13429 chitin elicitor receptor kinase 1 | (RefSeq) lysM domain receptor-like kinase 3 (A)	PREDICTED: lysM domain receptor-like kinase 3 isoform X1 [Vitis vinifera]	LYK3_ARATH RecName: Full=LysM domain receptor-like kinase 3; Short=LysM-containing receptor-like kinase 3; EC=2.7.11.-; Flags: Precursor;	At1g51940	GO:0016021,integral component of membrane; GO:0005886,plasma membrane; GO:0005524,ATP binding; GO:0004674,protein serine/threonine kinase activity; GO:0009738,abscisic acid-activated signaling pathway; GO:0006952,defense response; GO:0050832,defense response to fungus; GO:0045087,innate immune response; GO:0031348,negative regulation of defense response; GO:0009789,positive regulation of abscisic…	--
Vitvi19g00449	3.25363	6.41833e-07	6.41452e-06	up	K09338 homeobox-leucine zipper protein | (RefSeq) homeobox-leucine zipper protein HDG2 (A)	PREDICTED: homeobox-leucine zipper protein HDG2 isoform X1 [Vitis vinifera]	HDG2_ARATH RecName: Full=Homeobox-leucine zipper protein HDG2; AltName: Full=HD-ZIP protein HDG2; AltName: Full=Homeodomain GLABRA 2-like protein 2; AltName: Full=Homeodomain transcription factor HDG2; AltName: Full=Protein HOMEODOMAIN GLABROUS 2;	At1g05230	GO:0005634,nucleus; GO:0003677,DNA binding; GO:0003700,DNA-binding transcription factor activity; GO:0000981,DNA-binding transcription factor activity, RNA polymerase II-specific; GO:0008289,lipid binding; GO:0048497,maintenance of floral organ identity; GO:0010090,trichome morphogenesis; GO:0003674,molecular_function; GO:0003676,nucleic acid binding; GO:0005488,binding; GO:0097159,organic cyclic…	--
Vitvi09g00285	3.20026	7.28259e-18	2.73138e-16	up	--	PREDICTED: clavaminate synthase-like protein At3g21360 [Vitis vinifera]	Y3136_ARATH RecName: Full=Clavaminate synthase-like protein At3g21360; EC=1.-.-.-;	At3g21360	GO:0005829,cytosol; GO:0005634,nucleus; GO:0046872,metal ion binding; GO:0016491,oxidoreductase activity; GO:0003674,molecular_function; GO:0005488,binding; GO:0043167,ion binding; GO:0043169,cation binding; GO:0003824,catalytic activity; GO:0005575,cellular_component; GO:0005622,intracellular anatomical structure; GO:0005737,cytoplasm; GO:0110165,cellular anatomical entity; GO:0043226,organelle;…	--
Vitvi04g01221	3.19553	3.82335e-27	2.96721e-25	up	K23678 solute carrier family 66 (lysosomal lysine-arginine transporter), member 1 | (RefSeq) probable vacuolar amino acid transporter YPQ1 (A)	PREDICTED: probable vacuolar amino acid transporter YPQ1 isoform X1 [Vitis vinifera]	--	At4g36850	GO:0016021,integral component of membrane; GO:0005575,cellular_component; GO:0016020,membrane; GO:0031224,intrinsic component of membrane; GO:0110165,cellular anatomical entity	--
Vitvi09g00524	3.12446	0.000127675	0.000767646	up	--	--	--	--	--	--
novel.24	3.10475	6.33458e-07	6.35284e-06	up	--	--	--	--	--	--
novel.434	3.07602	1.65438e-05	0.000123134	up	--	hypothetical protein VITISV_027079 [Vitis vinifera]	--	--	--	--
Vitvi12g00211	3.04528	2.8898e-09	4.31289e-08	up	K20000 maturase K | (RefSeq) matK, ViviCp002; maturase K (A)	maturase K (chloroplast) [Vitis rotundifolia]	MATK_VITVI RecName: Full=Maturase K {ECO:0000255|HAMAP-Rule:MF_01390}; AltName: Full=Intron maturase {ECO:0000255|HAMAP-Rule:MF_01390};	AtCh004	GO:0009507,chloroplast; GO:0003723,RNA binding; GO:0006397,mRNA processing; GO:0008380,RNA splicing; GO:0008033,tRNA processing; GO:0003674,molecular_function; GO:0003676,nucleic acid binding; GO:0005488,binding; GO:0097159,organic cyclic compound binding; GO:1901363,heterocyclic compound binding; GO:0006139,nucleobase-containing compound metabolic process; GO:0006396,RNA processing; GO:0006725,c…	--
Vitvi07g02951	2.97783	0.0120389	0.0389236	up	--	PREDICTED: uncharacterized protein LOC100250319 [Vitis vinifera]	--	At3g07350	--	--
Vitvi14g00065	2.97403	4.65293e-09	6.71099e-08	up	K18819 inositol 3-alpha-galactosyltransferase [EC:2.4.1.123] | (RefSeq) galactinol synthase 2 (A)	PREDICTED: galactinol synthase 2 [Vitis vinifera]	GOLS2_SOLLC RecName: Full=Galactinol synthase 2; Short=GolS-2; Short=SlGolS2; EC=2.4.1.123;	At2g47180	GO:0005737,cytoplasm; GO:0047216,inositol 3-alpha-galactosyltransferase activity; GO:0046872,metal ion binding; GO:0016757,transferase activity, transferring glycosyl groups; GO:0006012,galactose metabolic process; GO:0003674,molecular_function; GO:0003824,catalytic activity; GO:0008194,UDP-glycosyltransferase activity; GO:0008378,galactosyltransferase activity; GO:0016740,transferase activity; G…	--
novel.1096	2.95805	0.000114318	0.000695419	up	--	hypothetical protein MTR_3g035630 [Medicago truncatula]	--	--	--	--
Vitvi13g00384	2.91058	2.23095e-29	1.98309e-27	up	K02703 photosystem II P680 reaction center D1 protein [EC:1.10.3.9] | (RefSeq) psbA, ViviM_p049; PSII 32 kDa protein (A)	unnamed protein product, partial [Vitis vinifera]	PSBA_VITVI RecName: Full=Photosystem II protein D1 {ECO:0000255|HAMAP-Rule:MF_01379}; Short=PSII D1 protein {ECO:0000255|HAMAP-Rule:MF_01379}; EC=1.10.3.9 {ECO:0000255|HAMAP-Rule:MF_01379}; AltName: Full=Photosystem II Q(B) protein {ECO:0000255|HAMAP-Rule:MF_01379}; Flags: Precursor;	AtCh003	GO:0009535,chloroplast thylakoid membrane; GO:0016021,integral component of membrane; GO:0009523,photosystem II; GO:0016168,chlorophyll binding; GO:0045156,electron transporter, transferring electrons within the cyclic electron transport pathway of photosynthesis activity; GO:0005506,iron ion binding; GO:0016682,oxidoreductase activity, acting on diphenols and related substances as donors, oxygen…	--
Vitvi14g01075	2.90376	1.15344e-05	8.92557e-05	up	K00384 thioredoxin reductase (NADPH) [EC:1.8.1.9] | (RefSeq) thioredoxin reductase 1-like (A)	unnamed protein product, partial [Vitis vinifera]	GL21_ORYSJ RecName: Full=Putative germin-like protein 2-1; Flags: Precursor;	At5g39110	GO:0048046,apoplast; GO:0005618,cell wall; GO:0030145,manganese ion binding; GO:0003674,molecular_function; GO:0005488,binding; GO:0043167,ion binding; GO:0043169,cation binding; GO:0046872,metal ion binding; GO:0046914,transition metal ion binding; GO:0005575,cellular_component; GO:0005576,extracellular region; GO:0110165,cellular anatomical entity; GO:0030312,external encapsulating structure; G…	--
Vitvi03g00432	2.88608	1.39146e-46	3.01903e-44	up	K24028 salicylic acid 3-hydroxylase [EC:1.14.11.-] | (RefSeq) 2ODDlike2; flavanone 3-dioxygenase-like (A)	PREDICTED: protein DMR6-LIKE OXYGENASE 2 [Vitis vinifera]	JOX2_ARATH RecName: Full=Jasmonate-induced oxygenase 2 {ECO:0000303|PubMed:28559313}; EC=1.14.11.- {ECO:0000269|PubMed:28559313, ECO:0000269|PubMed:28760569, ECO:0000269|PubMed:33516967}; AltName: Full=2-oxoglutarate-dependent dioxygenase JOX2 {ECO:0000305}; AltName: Full=Jasmonic acid oxidase 2 {ECO:0000303|PubMed:28760569};	At3g19000	GO:0005829,cytosol; GO:0051213,dioxygenase activity; GO:0120091,jasmonic acid hydrolase; GO:0046872,metal ion binding; GO:0097237,cellular response to toxic substance; GO:0009813,flavonoid biosynthetic process; GO:2000022,regulation of jasmonic acid mediated signaling pathway; GO:0080167,response to karrikin; GO:0003674,molecular_function; GO:0003824,catalytic activity; GO:0016491,oxidoreductase …	--
Vitvi09g00083	2.88212	6.08262e-49	1.55361e-46	up	--	PREDICTED: uncharacterized protein LOC100246433 [Vitis vinifera]	--	At1g54120	--	--
Vitvi04g00241	2.87833	1.33651e-08	1.78716e-07	up	--	PREDICTED: uncharacterized protein LOC100259505 [Vitis vinifera]	--	At4g31330	GO:0016021,integral component of membrane; GO:0005575,cellular_component; GO:0016020,membrane; GO:0031224,intrinsic component of membrane; GO:0110165,cellular anatomical entity	--
novel.1152	2.8579	0.000200359	0.00113915	up	--	unnamed protein product, partial [Vitis vinifera]	--	--	--	--
Vitvi01g00965	2.84013	6.23969e-20	2.82931e-18	up	--	unnamed protein product, partial [Vitis vinifera]	--	--	--	--
Vitvi13g00409	2.8236	1.18952e-08	1.60432e-07	up	K13993 HSP20 family protein | (RefSeq) 18.2 kDa class I heat shock protein (A)	PREDICTED: 18.2 kDa class I heat shock protein [Vitis vinifera]	HSP12_MEDSA RecName: Full=18.2 kDa class I heat shock protein;	At3g46230	GO:0005737,cytoplasm; GO:0005575,cellular_component; GO:0005622,intracellular anatomical structure; GO:0110165,cellular anatomical entity	--
Vitvi13g00596	2.80604	3.12664e-06	2.7347e-05	up	K13950 para-aminobenzoate synthetase [EC:2.6.1.85] | (RefSeq) aminodeoxychorismate synthase, chloroplastic (A)	PREDICTED: aminodeoxychorismate synthase, chloroplastic [Vitis vinifera]	ADCS_SOLLC RecName: Full=Aminodeoxychorismate synthase, chloroplastic; Short=ADC synthase; EC=2.6.1.85; AltName: Full=P-aminobenzoic acid synthase; Short=PABA synthase; AltName: Full=Para-aminobenzoate synthase; Flags: Precursor;	At2g28880	GO:0009507,chloroplast; GO:0005737,cytoplasm; GO:0046820,4-amino-4-deoxychorismate synthase activity; GO:0046656,folic acid biosynthetic process; GO:0006541,glutamine metabolic process; GO:0008153,para-aminobenzoic acid biosynthetic process; GO:0046654,tetrahydrofolate biosynthetic process; GO:0003674,molecular_function; GO:0003824,catalytic activity; GO:0008483,transaminase activity; GO:0016740,…	--
Vitvi18g00700	2.75313	7.8193e-09	1.0934e-07	up	K09264 MADS-box transcription factor, plant | (RefSeq) MADS5; MADS-box protein 5 (A)	PREDICTED: agamous-like MADS-box protein AGL104 [Vitis vinifera]	AG104_ARATH RecName: Full=Agamous-like MADS-box protein AGL104 {ECO:0000305};	At1g22130	GO:0005634,nucleus; GO:0003700,DNA-binding transcription factor activity; GO:0000981,DNA-binding transcription factor activity, RNA polymerase II-specific; GO:0046983,protein dimerization activity; GO:0000978,RNA polymerase II cis-regulatory region sequence-specific DNA binding; GO:0009555,pollen development; GO:0010152,pollen maturation; GO:0045944,positive regulation of transcription by RNA pol…	MADS-MIKC
Vitvi10g01544	2.74419	3.84357e-123	3.87777e-119	up	--	PREDICTED: uncharacterized protein LOC100257837 [Vitis vinifera]	--	At3g19990	--	--
Vitvi05g00539	2.73527	1.51692e-91	3.82606e-88	up	K00547 homocysteine S-methyltransferase [EC:2.1.1.10] | (RefSeq) homocysteine S-methyltransferase 3 (A)	PREDICTED: homocysteine S-methyltransferase 3 isoform X1 [Vitis vinifera]	HMT3_ARATH RecName: Full=Homocysteine S-methyltransferase 3; EC=2.1.1.10; AltName: Full=S-methylmethionine:homocysteine methyltransferase 3; Short=AtHMT-3; Short=SMM:Hcy S-methyltransferase 3;	At3g63250	GO:0005886,plasma membrane; GO:0047150,betaine-homocysteine S-methyltransferase activity; GO:0008898,S-adenosylmethionine-homocysteine S-methyltransferase activity; GO:0061627,S-methylmethionine-homocysteine S-methyltransferase activity; GO:0008270,zinc ion binding; GO:0009086,methionine biosynthetic process; GO:0032259,methylation; GO:0033528,S-methylmethionine cycle; GO:0003674,molecular_functi…	--
Vitvi18g00470	2.70836	2.2259e-54	8.47437e-52	up	K03327 multidrug resistance protein, MATE family | (RefSeq) protein DETOXIFICATION 27 (A)	unnamed protein product, partial [Vitis vinifera]	DTX27_ARATH RecName: Full=Protein DETOXIFICATION 27 {ECO:0000303|PubMed:11739388}; Short=AtDTX27 {ECO:0000303|PubMed:11739388}; AltName: Full=Multidrug and toxic compound extrusion protein 27 {ECO:0000305}; Short=MATE protein 27 {ECO:0000305};	At5g65380	GO:0016021,integral component of membrane; GO:0016020,membrane; GO:0015297,antiporter activity; GO:0022857,transmembrane transporter activity; GO:0042910,xenobiotic transmembrane transporter activity; GO:0003674,molecular_function; GO:0005215,transporter activity; GO:0015291,secondary active transmembrane transporter activity; GO:0022804,active transmembrane transporter activity; GO:0005575,cellu…	--
novel.435	2.67171	6.76187e-05	0.000433559	up	--	hypothetical protein VITISV_015577 [Vitis vinifera]	--	--	GO:0016021,integral component of membrane; GO:0005575,cellular_component; GO:0016020,membrane; GO:0031224,intrinsic component of membrane; GO:0110165,cellular anatomical entity	--
Vitvi14g01096	2.6612	3.59169e-05	0.000245839	up	K00384 thioredoxin reductase (NADPH) [EC:1.8.1.9] | (RefSeq) thioredoxin reductase 1-like (A)	PREDICTED: putative germin-like protein 2-1 [Vitis vinifera]	GL21_ORYSJ RecName: Full=Putative germin-like protein 2-1; Flags: Precursor;	At5g39110	GO:0048046,apoplast; GO:0005618,cell wall; GO:0030145,manganese ion binding; GO:0003674,molecular_function; GO:0005488,binding; GO:0043167,ion binding; GO:0043169,cation binding; GO:0046872,metal ion binding; GO:0046914,transition metal ion binding; GO:0005575,cellular_component; GO:0005576,extracellular region; GO:0110165,cellular anatomical entity; GO:0030312,external encapsulating structure; G…	--
Vitvi14g00063	2.65436	9.20513e-07	8.90418e-06	up	K18819 inositol 3-alpha-galactosyltransferase [EC:2.4.1.123] | (RefSeq) galactinol synthase 2 (A)	PREDICTED: galactinol synthase 2 [Vitis vinifera]	GOLS2_SOLLC RecName: Full=Galactinol synthase 2; Short=GolS-2; Short=SlGolS2; EC=2.4.1.123;	At2g47180	GO:0005737,cytoplasm; GO:0047216,inositol 3-alpha-galactosyltransferase activity; GO:0046872,metal ion binding; GO:0016757,transferase activity, transferring glycosyl groups; GO:0006012,galactose metabolic process; GO:0003674,molecular_function; GO:0003824,catalytic activity; GO:0008194,UDP-glycosyltransferase activity; GO:0008378,galactosyltransferase activity; GO:0016740,transferase activity; G…	--
Vitvi06g00561	2.64747	1.81146e-13	4.56324e-12	up	K13993 HSP20 family protein | (RefSeq) class I heat shock protein (A)	PREDICTED: class I heat shock protein [Vitis vinifera]	HSP11_SOLLC RecName: Full=17.8 kDa class I heat shock protein;	At2g29500	GO:0005737,cytoplasm; GO:0043621,protein self-association; GO:0051082,unfolded protein binding; GO:0051259,protein complex oligomerization; GO:0006457,protein folding; GO:0009408,response to heat; GO:0042542,response to hydrogen peroxide; GO:0009651,response to salt stress; GO:0003674,molecular_function; GO:0005488,binding; GO:0005515,protein binding; GO:0008150,biological_process; GO:0009987,cel…	--
Vitvi07g00657	2.61408	1.63776e-06	1.50692e-05	up	K14638 solute carrier family 15 (peptide/histidine transporter), member 3/4 | (RefSeq) protein NRT1/ PTR FAMILY 8.3 (A)	PREDICTED: protein NRT1/ PTR FAMILY 5.2 isoform X1 [Vitis vinifera]	PTR3_ARATH RecName: Full=Protein NRT1/ PTR FAMILY 5.2; Short=AtNPF5.2; AltName: Full=Peptide transporter PTR3-A; Short=AtPTR3;	At5g46050	GO:0016021,integral component of membrane; GO:0071916,dipeptide transmembrane transporter activity; GO:0042937,tripeptide transmembrane transporter activity; GO:0042742,defense response to bacterium; GO:0042938,dipeptide transport; GO:0042538,hyperosmotic salinity response; GO:0009737,response to abscisic acid; GO:0080052,response to histidine; GO:0009753,response to jasmonic acid; GO:0043201,res…	--
Vitvi05g00928	2.61177	1.56825e-05	0.000117114	up	K23544 serine incorporator 1/3 | (RefSeq) probable serine incorporator (A)	PREDICTED: probable serine incorporator [Vitis vinifera]	--	At1g16180	GO:0016021,integral component of membrane; GO:0016020,membrane; GO:0005575,cellular_component; GO:0031224,intrinsic component of membrane; GO:0110165,cellular anatomical entity	--
Vitvi10g01699	2.5929	5.18979e-07	5.29957e-06	up	K08472 mlo protein | (RefSeq) MLO9; MLO-like protein 9 (A)	unnamed protein product, partial [Vitis vinifera]	ISPH_ARATH RecName: Full=4-hydroxy-3-methylbut-2-enyl diphosphate reductase, chloroplastic {ECO:0000305}; EC=1.17.7.4 {ECO:0000305|PubMed:15863698}; AltName: Full=Protein CHLOROPLAST BIOGENESIS 6 {ECO:0000303|PubMed:15659625}; Flags: Precursor;	At4g34350	GO:0009507,chloroplast; GO:0009570,chloroplast stroma; GO:0005886,plasma membrane; GO:0051539,4 iron, 4 sulfur cluster binding; GO:0051745,4-hydroxy-3-methylbut-2-en-1-yl diphosphate reductase activity; GO:0046429,4-hydroxy-3-methylbut-2-en-1-yl diphosphate synthase activity; GO:0046872,metal ion binding; GO:0050992,dimethylallyl diphosphate biosynthetic process; GO:0019288,isopentenyl diphosphat…	--
Vitvi16g01352	2.58024	4.01499e-42	7.36495e-40	up	K13993 HSP20 family protein | (RefSeq) small heat shock protein, chloroplastic (A)	PREDICTED: small heat shock protein, chloroplastic [Vitis vinifera]	HS21C_SOLLC RecName: Full=Small heat shock protein, chloroplastic; Flags: Precursor;	At4g27670	GO:0009507,chloroplast; GO:0009408,response to heat; GO:0006950,response to stress; GO:0008150,biological_process; GO:0009266,response to temperature stimulus; GO:0009628,response to abiotic stimulus; GO:0050896,response to stimulus; GO:0005575,cellular_component; GO:0005622,intracellular anatomical structure; GO:0005737,cytoplasm; GO:0009536,plastid; GO:0043226,organelle; GO:0043227,membrane-bou…	--
novel.229	2.56517	1.33308e-05	0.000101851	up	--	hypothetical protein VITISV_002170 [Vitis vinifera]	RNHX1_ARATH RecName: Full=Putative ribonuclease H protein At1g65750; EC=3.1.26.4;	At1g10160	GO:0046872,metal ion binding; GO:0003676,nucleic acid binding; GO:0004523,RNA-DNA hybrid ribonuclease activity; GO:0003674,molecular_function; GO:0005488,binding; GO:0043167,ion binding; GO:0043169,cation binding; GO:0097159,organic cyclic compound binding; GO:1901363,heterocyclic compound binding; GO:0003824,catalytic activity; GO:0004518,nuclease activity; GO:0004519,endonuclease activity; GO:0…	--
Vitvi05g00262	2.55129	5.87531e-08	7.10317e-07	up	K05658 ATP-binding cassette, subfamily B (MDR/TAP), member 1 [EC:7.6.2.2] | (RefSeq) ABC transporter B family member 11-like (A)	PREDICTED: ABC transporter B family member 11-like [Vitis vinifera]	AB11B_ARATH RecName: Full=ABC transporter B family member 11; Short=ABC transporter ABCB.11; Short=AtABCB11; AltName: Full=Multidrug resistance protein 8; AltName: Full=P-glycoprotein 11;	At1g02520	GO:0005576,extracellular region; GO:0016021,integral component of membrane; GO:0005886,plasma membrane; GO:0009506,plasmodesma; GO:0005524,ATP binding; GO:0042626,ATPase-coupled transmembrane transporter activity; GO:0055085,transmembrane transport; GO:0000166,nucleotide binding; GO:0003674,molecular_function; GO:0005488,binding; GO:0017076,purine nucleotide binding; GO:0030554,adenyl nucleotide …	--
Vitvi10g00558	2.54705	1.48304e-08	1.97262e-07	up	--	PREDICTED: uncharacterized protein LOC100253275 [Vitis vinifera]	--	At4g18540	GO:0016021,integral component of membrane; GO:0005575,cellular_component; GO:0016020,membrane; GO:0031224,intrinsic component of membrane; GO:0110165,cellular anatomical entity	--
Vitvi15g00735	2.53873	9.74365e-27	7.39125e-25	up	K21994 LOB domain-containing protein 18 | (RefSeq) LOB domain-containing protein 18 (A)	PREDICTED: LOB domain-containing protein 18 [Vitis vinifera]	LBD18_ARATH RecName: Full=LOB domain-containing protein 18; AltName: Full=ASYMMETRIC LEAVES 2-like protein 20; Short=AS2-like protein 20;	At2g45420	GO:0005634,nucleus; GO:1990110,callus formation; GO:0009755,hormone-mediated signaling pathway; GO:0010311,lateral root formation; GO:0045893,positive regulation of transcription, DNA-templated; GO:0010089,xylem development; GO:0006950,response to stress; GO:0008150,biological_process; GO:0009611,response to wounding; GO:0032501,multicellular organismal process; GO:0042060,wound healing; GO:00508…	LOB
novel.279	2.53124	5.2631e-05	0.000345362	up	--	--	--	--	--	--
Vitvi13g00410	2.52375	0.000302924	0.00164268	up	K13993 HSP20 family protein | (RefSeq) 18.2 kDa class I heat shock protein (A)	PREDICTED: 18.2 kDa class I heat shock protein [Vitis vinifera]	HSP12_MEDSA RecName: Full=18.2 kDa class I heat shock protein;	At5g59720	GO:0005737,cytoplasm; GO:0005575,cellular_component; GO:0005622,intracellular anatomical structure; GO:0110165,cellular anatomical entity	--
Vitvi13g02027	2.49422	7.13964e-10	1.159e-08	up	K13993 HSP20 family protein | (RefSeq) 18.1 kDa class I heat shock protein (A)	unnamed protein product, partial [Vitis vinifera]	HSP11_SOLLC RecName: Full=17.8 kDa class I heat shock protein;	At5g59720	GO:0005737,cytoplasm; GO:0043621,protein self-association; GO:0051082,unfolded protein binding; GO:0051259,protein complex oligomerization; GO:0006457,protein folding; GO:0009408,response to heat; GO:0042542,response to hydrogen peroxide; GO:0009651,response to salt stress; GO:0003674,molecular_function; GO:0005488,binding; GO:0005515,protein binding; GO:0008150,biological_process; GO:0009987,cel…	--
Vitvi05g00272	2.48225	3.91266e-27	3.02489e-25	up	--	PREDICTED: uncharacterized protein LOC104879229 isoform X1 [Vitis vinifera]	--	--	GO:0000228,nuclear chromosome; GO:0009734,auxin-activated signaling pathway; GO:0006338,chromatin remodeling; GO:0007154,cell communication; GO:0007165,signal transduction; GO:0008150,biological_process; GO:0009719,response to endogenous stimulus; GO:0009725,response to hormone; GO:0009733,response to auxin; GO:0009755,hormone-mediated signaling pathway; GO:0009987,cellular process; GO:0010033,re…	--
Vitvi18g02651	2.44527	8.42267e-09	1.16806e-07	up	--	PREDICTED: uncharacterized protein LOC104882526 isoform X1 [Vitis vinifera]	--	At5g01080	--	--
Vitvi19g01306	2.44302	0.000409985	0.00214429	up	--	--	--	--	--	--
Vitvi07g01411	2.38968	0.000224964	0.00125918	up	K13080 flavanone 7-O-glucoside 2''-O-beta-L-rhamnosyltransferase [EC:2.4.1.236] | (RefSeq) flavanone 7-O-glucoside 2''-O-beta-L-rhamnosyltransferase (A)	PREDICTED: UDP-glycosyltransferase 91A1 [Vitis vinifera]	U91A1_ARATH RecName: Full=UDP-glycosyltransferase 91A1; EC=2.4.1.-;	At2g22590	GO:0043231,intracellular membrane-bounded organelle; GO:0008194,UDP-glycosyltransferase activity; GO:0003674,molecular_function; GO:0003824,catalytic activity; GO:0016740,transferase activity; GO:0016757,transferase activity, transferring glycosyl groups; GO:0005575,cellular_component; GO:0005622,intracellular anatomical structure; GO:0043226,organelle; GO:0043227,membrane-bounded organelle; GO:0…	--
Vitvi01g00638	2.37865	1.53857e-13	3.89038e-12	up	--	PREDICTED: probable protein phosphatase 2C 14 [Vitis vinifera]	--	At4g12690	--	--
Vitvi09g00599	2.37797	1.96598e-06	1.78611e-05	up	K13993 HSP20 family protein | (RefSeq) 26.5 kDa heat shock protein, mitochondrial (A)	PREDICTED: 26.5 kDa heat shock protein, mitochondrial [Vitis vinifera]	HS26M_ARATH RecName: Full=26.5 kDa heat shock protein, mitochondrial; Short=AtHsp26.5; Flags: Precursor;	At1g52560	GO:0005739,mitochondrion; GO:0005575,cellular_component; GO:0005622,intracellular anatomical structure; GO:0005737,cytoplasm; GO:0043226,organelle; GO:0043227,membrane-bounded organelle; GO:0043229,intracellular organelle; GO:0043231,intracellular membrane-bounded organelle; GO:0110165,cellular anatomical entity	--
Vitvi08g02274	2.37268	1.32521e-07	1.51416e-06	up	--	PREDICTED: uncharacterized protein LOC100254632 [Vitis vinifera]	--	At3g10020	--	--
Vitvi09g00744	2.36657	0.000192198	0.00110082	up	K02690 photosystem I P700 chlorophyll a apoprotein A2 | (RefSeq) psaB, ViviCp020; photosystem I P700 apoprotein A2 (A)	photosystem I P700 apoprotein A2 (chloroplast) [Vitis vinifera]	PSAB_VITVI RecName: Full=Photosystem I P700 chlorophyll a apoprotein A2 {ECO:0000255|HAMAP-Rule:MF_00482}; EC=1.97.1.12 {ECO:0000255|HAMAP-Rule:MF_00482}; AltName: Full=PSI-B {ECO:0000255|HAMAP-Rule:MF_00482}; AltName: Full=PsaB {ECO:0000255|HAMAP-Rule:MF_00482};	AtCh022	GO:0009535,chloroplast thylakoid membrane; GO:0016021,integral component of membrane; GO:0009522,photosystem I; GO:0051539,4 iron, 4 sulfur cluster binding; GO:0016168,chlorophyll binding; GO:0009055,electron transfer activity; GO:0000287,magnesium ion binding; GO:0015979,photosynthesis; GO:0018298,protein-chromophore linkage; GO:0003674,molecular_function; GO:0005488,binding; GO:0051536,iron-sul…	--
Vitvi10g00504	2.36002	3.926e-07	4.13675e-06	up	K13418 somatic embryogenesis receptor kinase 1 [EC:2.7.10.1 2.7.11.1] | (RefSeq) somatic embryogenesis receptor kinase 2 (A)	PREDICTED: serine/threonine-protein kinase-like protein ACR4 [Vitis vinifera]	ACR4L_ARATH RecName: Full=Serine/threonine-protein kinase-like protein ACR4; EC=2.7.11.1; AltName: Full=Protein CRINKLY 4; Short=AtCR4; Flags: Precursor;	At5g46080	GO:0009986,cell surface; GO:0030139,endocytic vesicle; GO:0016021,integral component of membrane; GO:0032585,multivesicular body membrane; GO:0005886,plasma membrane; GO:0005524,ATP binding; GO:0042803,protein homodimerization activity; GO:0106310,protein serine kinase activity; GO:0106311,protein threonine kinase activity; GO:0019199,transmembrane receptor protein kinase activity; GO:0009793,emb…	--
Vitvi11g01235	2.35995	0.000627805	0.00311096	up	K14484 auxin-responsive protein IAA | (RefSeq) auxin-responsive protein IAA16 (A)	PREDICTED: auxin-responsive protein IAA33 [Vitis vinifera]	IAA33_ARATH RecName: Full=Auxin-responsive protein IAA33; AltName: Full=Indoleacetic acid-induced protein 33;	At5g57420	GO:0005634,nucleus; GO:0003700,DNA-binding transcription factor activity; GO:0009734,auxin-activated signaling pathway; GO:0009733,response to auxin; GO:0003674,molecular_function; GO:0140110,transcription regulator activity; GO:0007154,cell communication; GO:0007165,signal transduction; GO:0008150,biological_process; GO:0009719,response to endogenous stimulus; GO:0009725,response to hormone; GO:…	AUX/IAA
Vitvi14g01082	2.35385	0.000478524	0.00245816	up	K00384 thioredoxin reductase (NADPH) [EC:1.8.1.9] | (RefSeq) thioredoxin reductase 1-like (A)	PREDICTED: putative germin-like protein 2-1 [Vitis vinifera]	GL21_ORYSJ RecName: Full=Putative germin-like protein 2-1; Flags: Precursor;	At5g39110	GO:0048046,apoplast; GO:0005618,cell wall; GO:0030145,manganese ion binding; GO:0003674,molecular_function; GO:0005488,binding; GO:0043167,ion binding; GO:0043169,cation binding; GO:0046872,metal ion binding; GO:0046914,transition metal ion binding; GO:0005575,cellular_component; GO:0005576,extracellular region; GO:0110165,cellular anatomical entity; GO:0030312,external encapsulating structure; G…	--
novel.526	2.35038	0.000145483	0.000860617	up	--	hypothetical protein VITISV_009762 [Vitis vinifera]	--	--	--	--
novel.853	2.34898	0.00103721	0.00483151	up	--	hypothetical protein VITISV_000591 [Vitis vinifera]	--	--	--	--
Vitvi07g00807	2.34478	2.96581e-47	6.72407e-45	up	--	PREDICTED: protein SULFUR DEFICIENCY-INDUCED 1 [Vitis vinifera]	SDI1_ARATH RecName: Full=Protein SULFUR DEFICIENCY-INDUCED 1 {ECO:0000303|PubMed:19154231}; Short=AtSDI1 {ECO:0000303|PubMed:19154231};	At5g48850	GO:0005634,nucleus; GO:0017053,transcription repressor complex; GO:0010438,cellular response to sulfur starvation; GO:0010439,regulation of glucosinolate biosynthetic process; GO:0006792,regulation of sulfur utilization; GO:0006950,response to stress; GO:0007154,cell communication; GO:0008150,biological_process; GO:0009267,cellular response to starvation; GO:0009605,response to external stimulus;…	--
Vitvi10g00114	2.33508	5.30876e-11	1.01825e-09	up	K14445 solute carrier family 13 (sodium-dependent dicarboxylate transporter), member 2/3/5 | (RefSeq) tonoplast dicarboxylate transporter (A)	PREDICTED: tonoplast dicarboxylate transporter [Vitis vinifera]	TDT_ARATH RecName: Full=Tonoplast dicarboxylate transporter; Short=AttDT; AltName: Full=Sodium-dicarboxylate cotransporter-like; Short=AtSDAT; AltName: Full=Vacuolar malate transporter;	At5g47560	GO:0016021,integral component of membrane; GO:0005774,vacuolar membrane; GO:0005773,vacuole; GO:0015140,malate transmembrane transporter activity; GO:0098656,anion transmembrane transport; GO:0015743,malate transport; GO:0051453,regulation of intracellular pH; GO:0003674,molecular_function; GO:0005215,transporter activity; GO:0005310,dicarboxylic acid transmembrane transporter activity; GO:000534…	--
Vitvi13g02318	2.33233	2.50504e-05	0.000178421	up	K01166 ribonuclease T2 [EC:4.6.1.19] | (RefSeq) extracellular ribonuclease LE (A)	hypothetical protein VITISV_010914 [Vitis vinifera]	--	At4g02210	GO:0046872,metal ion binding; GO:0003674,molecular_function; GO:0005488,binding; GO:0043167,ion binding; GO:0043169,cation binding	--
novel.65	2.33145	6.32044e-07	6.34334e-06	up	K02711 photosystem II PsbJ protein | (RefSeq) psbJ, ViviCp035; photosystem II reaction center subunit X (A)	30S ribosomal protein S11, chloroplastic [Capsicum annuum]	PSBJ_BUXMI RecName: Full=Photosystem II reaction center protein J {ECO:0000255|HAMAP-Rule:MF_01305}; Short=PSII-J {ECO:0000255|HAMAP-Rule:MF_01305};	AtCh037	GO:0009535,chloroplast thylakoid membrane; GO:0016021,integral component of membrane; GO:0009539,photosystem II reaction center; GO:0015979,photosynthesis; GO:0008150,biological_process; GO:0008152,metabolic process; GO:0009987,cellular process; GO:0044237,cellular metabolic process; GO:0005575,cellular_component; GO:0005622,intracellular anatomical structure; GO:0005737,cytoplasm; GO:0009507,chl…	--
Vitvi12g02071	2.30489	0.000135199	0.000807352	up	K18801 glucuronoxylan 4-O-methyltransferase [EC:2.1.1.112] | (RefSeq) glucuronoxylan 4-O-methyltransferase 1 (A)	PREDICTED: glucuronoxylan 4-O-methyltransferase 1 [Vitis vinifera]	GXM1_ARATH RecName: Full=Glucuronoxylan 4-O-methyltransferase 1; EC=2.1.1.112;	At1g09610	GO:0005794,Golgi apparatus; GO:0000139,Golgi membrane; GO:0016021,integral component of membrane; GO:0030775,glucuronoxylan 4-O-methyltransferase activity; GO:0032259,methylation; GO:0009834,plant-type secondary cell wall biogenesis; GO:0045492,xylan biosynthetic process; GO:0045491,xylan metabolic process; GO:0003674,molecular_function; GO:0003824,catalytic activity; GO:0008168,methyltransferase…	--
Vitvi07g02678	2.30336	7.19424e-06	5.7904e-05	up	--	unnamed protein product, partial [Vitis vinifera]	--	--	GO:0016021,integral component of membrane; GO:0005575,cellular_component; GO:0016020,membrane; GO:0031224,intrinsic component of membrane; GO:0110165,cellular anatomical entity	--
Vitvi10g01700	2.3033	4.30255e-11	8.37192e-10	up	--	PREDICTED: protein PYRICULARIA ORYZAE RESISTANCE 21 isoform X1 [Vitis vinifera]	--	At1g51090	GO:1900150,regulation of defense response to fungus; GO:0002831,regulation of response to biotic stimulus; GO:0006950,response to stress; GO:0006952,defense response; GO:0008150,biological_process; GO:0009605,response to external stimulus; GO:0009607,response to biotic stimulus; GO:0009620,response to fungus; GO:0031347,regulation of defense response; GO:0032101,regulation of response to external…	--
novel.89	2.30133	3.03595e-17	1.08424e-15	up	--	hypothetical protein VITISV_027768 [Vitis vinifera]	--	--	--	--
Vitvi01g00408	2.2894	7.18581e-17	2.48706e-15	up	K09510 DnaJ homolog subfamily B member 4 | (RefSeq) dnaJ homolog subfamily B member 13 (A)	unnamed protein product, partial [Vitis vinifera]	DNJ19_ARATH RecName: Full=DnaJ protein ERDJ3B; AltName: Full=Chaperone protein dnaJ 19; Short=AtDjB19; Short=AtJ19; AltName: Full=Endoplasmic reticulum dnaJ domain-containing protein 3B; Short=AtERdj3B; AltName: Full=Protein SCJ1 homolog ERDJ3B; Flags: Precursor;	At1g71000	GO:0005829,cytosol; GO:0005783,endoplasmic reticulum; GO:0005788,endoplasmic reticulum lumen; GO:0005886,plasma membrane; GO:0030544,Hsp70 protein binding; GO:0051082,unfolded protein binding; GO:0002221,pattern recognition receptor signaling pathway; GO:0006457,protein folding; GO:0003674,molecular_function; GO:0005488,binding; GO:0005515,protein binding; GO:0031072,heat shock protein binding; G…	--
Vitvi12g02510	2.27953	0.000625517	0.00310115	up	--	PREDICTED: myb-related protein 2 [Vitis vinifera]	PHL2_ARATH RecName: Full=Protein PHR1-LIKE 2 {ECO:0000303|PubMed:26586833}; AltName: Full=Myb family transcription factor PHL2 {ECO:0000303|PubMed:26586833};	At3g24120	GO:0005634,nucleus; GO:0003700,DNA-binding transcription factor activity; GO:0043565,sequence-specific DNA binding; GO:0000976,transcription regulatory region sequence-specific DNA binding; GO:0016036,cellular response to phosphate starvation; GO:0010628,positive regulation of gene expression; GO:0006355,regulation of transcription, DNA-templated; GO:0003674,molecular_function; GO:0140110,transcr…	GARP-G2-like
Vitvi14g00641	2.27835	0.00071351	0.00346857	up	--	--	--	--	--	--
Vitvi13g00172	2.26461	3.26668e-11	6.41197e-10	up	K20628 expansin | (RefSeq) expansin-B3 (A)	PREDICTED: expansin-A8 [Vitis vinifera]	EXPA8_ARATH RecName: Full=Expansin-A8; Short=AtEXPA8; AltName: Full=Alpha-expansin-8; Short=At-EXP8; Short=AtEx8; AltName: Full=Ath-ExpAlpha-1.11; Flags: Precursor;	At2g40610	GO:0005618,cell wall; GO:0005576,extracellular region; GO:0016020,membrane; GO:0009664,plant-type cell wall organization; GO:0006949,syncytium formation; GO:0008150,biological_process; GO:0009987,cellular process; GO:0016043,cellular component organization; GO:0045229,external encapsulating structure organization; GO:0071554,cell wall organization or biogenesis; GO:0071555,cell wall organization;…	--
Vitvi01g02081	2.26271	6.48353e-07	6.46686e-06	up	--	PREDICTED: transcription factor PAR1 [Vitis vinifera]	--	--	GO:0005634,nucleus; GO:0046983,protein dimerization activity; GO:0006355,regulation of transcription, DNA-templated; GO:0003674,molecular_function; GO:0005488,binding; GO:0005515,protein binding; GO:0006139,nucleobase-containing compound metabolic process; GO:0006351,transcription, DNA-templated; GO:0006725,cellular aromatic compound metabolic process; GO:0006807,nitrogen compound metabolic proce…	--
Vitvi19g01760	2.26144	0.000716821	0.00348279	up	K13993 HSP20 family protein | (RefSeq) 17.6 kDa class I heat shock protein 3-like (A)	PREDICTED: 17.8 kDa class I heat shock protein [Vitis vinifera]	HSP11_DAUCA RecName: Full=17.8 kDa class I heat shock protein; AltName: Full=Clone DCHSP17.7;	At1g53540	GO:0005737,cytoplasm; GO:0005575,cellular_component; GO:0005622,intracellular anatomical structure; GO:0110165,cellular anatomical entity	--
Vitvi07g01563	2.23496	8.30556e-09	1.15499e-07	up	K07297 adiponectin receptor | (RefSeq) heptahelical transmembrane protein 4 (A)	PREDICTED: heptahelical transmembrane protein 4 [Vitis vinifera]	HHP4_ARATH RecName: Full=Heptahelical transmembrane protein 4; AltName: Full=PAQR family protein HHP4;	At4g37680	GO:0016021,integral component of membrane; GO:0038023,signaling receptor activity; GO:0009725,response to hormone; GO:0009744,response to sucrose; GO:0003674,molecular_function; GO:0060089,molecular transducer activity; GO:0008150,biological_process; GO:0009719,response to endogenous stimulus; GO:0010033,response to organic substance; GO:0042221,response to chemical; GO:0050896,response to stimul…	--
Vitvi10g01697	2.22675	1.46961e-13	3.73003e-12	up	K14505 cyclin D3, plant | (RefSeq) cyclin-D3-3 (A)	unnamed protein product, partial [Vitis vinifera]	CCD31_ARATH RecName: Full=Cyclin-D3-1; AltName: Full=Cyclin-delta-3; Short=Cyclin-d3; AltName: Full=G1/S-specific cyclin-D3-1; Short=CycD3;1;	At4g34160	GO:0000307,cyclin-dependent protein kinase holoenzyme complex; GO:0005737,cytoplasm; GO:0005634,nucleus; GO:0016538,cyclin-dependent protein serine/threonine kinase regulator activity; GO:0051301,cell division; GO:0000082,G1/S transition of mitotic cell cycle; GO:0010444,guard mother cell differentiation; GO:0044772,mitotic cell cycle phase transition; GO:0000079,regulation of cyclin-dependent pr…	--
Vitvi07g01078	2.22158	4.32995e-06	3.66638e-05	up	--	PREDICTED: uncharacterized protein LOC100259312 [Vitis vinifera]	--	At3g25130	GO:0016021,integral component of membrane; GO:0005886,plasma membrane; GO:0005575,cellular_component; GO:0016020,membrane; GO:0031224,intrinsic component of membrane; GO:0110165,cellular anatomical entity; GO:0071944,cell periphery	--
Vitvi10g01197	2.20763	5.68119e-05	0.00036991	up	K20000 maturase K | (RefSeq) matK, ViviCp002; maturase K (A)	unnamed protein product, partial [Vitis vinifera]	MATK_VITVI RecName: Full=Maturase K {ECO:0000255|HAMAP-Rule:MF_01390}; AltName: Full=Intron maturase {ECO:0000255|HAMAP-Rule:MF_01390};	AtCh004	GO:0009507,chloroplast; GO:0003723,RNA binding; GO:0006397,mRNA processing; GO:0008380,RNA splicing; GO:0008033,tRNA processing; GO:0003674,molecular_function; GO:0003676,nucleic acid binding; GO:0005488,binding; GO:0097159,organic cyclic compound binding; GO:1901363,heterocyclic compound binding; GO:0006139,nucleobase-containing compound metabolic process; GO:0006396,RNA processing; GO:0006725,c…	--
Vitvi03g01412	2.20733	1.74185e-10	3.11863e-09	up	--	hypothetical protein POPTR_0004s18500g [Populus trichocarpa]	--	--	--	--
Vitvi14g00185	2.20606	2.35667e-30	2.15172e-28	up	K09490 endoplasmic reticulum chaperone BiP [EC:3.6.4.10] | (RefSeq) BiP; mediator of RNA polymerase II transcription subunit 37a (A)	mediator of RNA polymerase II transcription subunit 37a precursor [Vitis vinifera]	BIP1_ARATH RecName: Full=Heat shock 70 kDa protein BIP1; AltName: Full=Heat shock 70 kDa protein 11 {ECO:0000303|PubMed:11599561}; AltName: Full=Heat shock protein 70-11 {ECO:0000303|PubMed:11599561}; Short=AtHsp70-11 {ECO:0000303|PubMed:11599561}; AltName: Full=Luminal-binding protein 1; Short=AtBP1 {ECO:0000303|Ref.1}; Short=BiP1 {ECO:0000303|PubMed:21909944}; Flags: Precursor;	At5g28540	GO:0005618,cell wall; GO:0009507,chloroplast; GO:0005737,cytoplasm; GO:0005829,cytosol; GO:0005783,endoplasmic reticulum; GO:0034663,endoplasmic reticulum chaperone complex; GO:0005788,endoplasmic reticulum lumen; GO:0005794,Golgi apparatus; GO:0016592,mediator complex; GO:0016020,membrane; GO:0005634,nucleus; GO:0005886,plasma membrane; GO:0009506,plasmodesma; GO:0099503,secretory vesicle; GO:00…	--
novel.55	2.19273	0.000513936	0.00261412	up	--	--	--	--	--	--
Vitvi16g00925	2.19055	6.28782e-09	8.9098e-08	up	--	--	--	--	--	--
Vitvi13g00943	2.19026	4.25274e-08	5.25808e-07	up	--	hypothetical protein AXF42_Ash013125 [Apostasia shenzhenica]	--	--	--	--
Vitvi10g01577	2.18649	3.05925e-06	2.6874e-05	up	K07407 alpha-galactosidase [EC:3.2.1.22] | (RefSeq) alpha-galactosidase (A)	PREDICTED: alpha-galactosidase [Vitis vinifera]	AGAL2_ARATH RecName: Full=Alpha-galactosidase 2 {ECO:0000303|PubMed:15034167}; Short=AtAGAL2 {ECO:0000303|PubMed:15034167}; EC=3.2.1.22 {ECO:0000250|UniProtKB:Q9FXT4}; AltName: Full=Alpha-D-galactoside galactohydrolase 2 {ECO:0000305}; AltName: Full=Melibiase {ECO:0000305}; Flags: Precursor;	At5g08370	GO:0048046,apoplast; GO:0009505,plant-type cell wall; GO:0099503,secretory vesicle; GO:0004557,alpha-galactosidase activity; GO:0052692,raffinose alpha-galactosidase activity; GO:0005975,carbohydrate metabolic process; GO:0071555,cell wall organization; GO:0009965,leaf morphogenesis; GO:0009911,positive regulation of flower development; GO:0009620,response to fungus; GO:0003674,molecular_function…	--
Vitvi10g00104	2.18424	4.80658e-05	0.000318304	up	--	PREDICTED: uncharacterized protein LOC100246942 [Vitis vinifera]	--	At1g61930	--	--
Vitvi13g02016	2.18071	1.35576e-06	1.263e-05	up	K13993 HSP20 family protein | (RefSeq) 18.2 kDa class I heat shock protein (A)	PREDICTED: 18.2 kDa class I heat shock protein [Vitis vinifera]	HSP11_DAUCA RecName: Full=17.8 kDa class I heat shock protein; AltName: Full=Clone DCHSP17.7;	At3g46230	GO:0005737,cytoplasm; GO:0005575,cellular_component; GO:0005622,intracellular anatomical structure; GO:0110165,cellular anatomical entity	--
Vitvi02g01439	2.17402	1.07184e-39	1.75834e-37	up	--	PREDICTED: 14 kDa proline-rich protein DC2.15 [Vitis vinifera]	14KD_DAUCA RecName: Full=14 kDa proline-rich protein DC2.15; Flags: Precursor;	At4g12510	GO:0016021,integral component of membrane; GO:0005575,cellular_component; GO:0016020,membrane; GO:0031224,intrinsic component of membrane; GO:0110165,cellular anatomical entity	--
Vitvi12g02138	2.17271	1.32867e-18	5.34062e-17	up	K13993 HSP20 family protein | (RefSeq) 22.0 kDa class IV heat shock protein (A)	unnamed protein product, partial [Vitis vinifera]	HSP41_SOYBN RecName: Full=22.0 kDa class IV heat shock protein; Flags: Precursor;	At4g10250	GO:0005788,endoplasmic reticulum lumen; GO:0043621,protein self-association; GO:0051082,unfolded protein binding; GO:0051259,protein complex oligomerization; GO:0006457,protein folding; GO:0009408,response to heat; GO:0042542,response to hydrogen peroxide; GO:0009651,response to salt stress; GO:0003674,molecular_function; GO:0005488,binding; GO:0005515,protein binding; GO:0008150,biological_proce…	--
Vitvi06g00119	2.16675	3.64874e-09	5.35449e-08	up	K21736 Delta12 acyl-lipid conjugase (11E,13E-forming) / acyl-lipid (9+3)-(E)-desaturase [EC:1.14.19.33 1.14.19.34] | (RefSeq) omega-6 fatty acid desaturase, endoplasmic reticulum isozyme 2-like (A)	PREDICTED: delta(12)-fatty-acid desaturase FAD2 [Vitis vinifera]	FAD2_VERFO RecName: Full=Delta(12)-fatty-acid desaturase FAD2 {ECO:0000303|PubMed:12481086}; EC=1.14.19.6 {ECO:0000269|PubMed:12481086};	At3g12120	GO:0005789,endoplasmic reticulum membrane; GO:0016021,integral component of membrane; GO:0102985,Delta12-fatty-acid desaturase activity; GO:0102987,palmitoleic acid delta 12 desaturase activity; GO:0006636,unsaturated fatty acid biosynthetic process; GO:0003674,molecular_function; GO:0003824,catalytic activity; GO:0016491,oxidoreductase activity; GO:0016705,oxidoreductase activity, acting on pair…	--
Vitvi00g00824	2.16466	1.34165e-13	3.42248e-12	up	--	outer envelope pore protein 16, chloroplastic-like [Cucurbita pepo subsp. pepo]	--	--	--	--
Vitvi02g00899	2.16127	0.00291299	0.0118053	up	K14972 PAX-interacting protein 1 | (RefSeq) mediator of RNA polymerase II transcription subunit 15a (A)	unnamed protein product, partial [Vitis vinifera]	ARIA_ARATH RecName: Full=ARM REPEAT PROTEIN INTERACTING WITH ABF2; Short=ARIA;	At1g15780	GO:0005634,nucleus; GO:0005886,plasma membrane; GO:0010187,negative regulation of seed germination; GO:0016567,protein ubiquitination; GO:0009737,response to abscisic acid; GO:0009651,response to salt stress; GO:0007275,multicellular organism development; GO:0008150,biological_process; GO:0009791,post-embryonic development; GO:0009845,seed germination; GO:0010029,regulation of seed germination; G…	--
Vitvi06g00042	2.1587	1.05015e-11	2.20135e-10	up	--	unnamed protein product, partial [Vitis vinifera]	RLP46_ARATH RecName: Full=Receptor-like protein 46 {ECO:0000303|PubMed:18434605}; Short=AtRLP46 {ECO:0000303|PubMed:18434605}; Flags: Precursor;	At4g04220	GO:0016021,integral component of membrane; GO:0005886,plasma membrane; GO:0005575,cellular_component; GO:0016020,membrane; GO:0031224,intrinsic component of membrane; GO:0110165,cellular anatomical entity; GO:0071944,cell periphery	--
Vitvi13g00405	2.15354	0.000147921	0.000872477	up	K13993 HSP20 family protein | (RefSeq) 18.2 kDa class I heat shock protein (A)	PREDICTED: 18.2 kDa class I heat shock protein [Vitis vinifera]	HSP12_MEDSA RecName: Full=18.2 kDa class I heat shock protein;	At5g59720	GO:0005737,cytoplasm; GO:0005575,cellular_component; GO:0005622,intracellular anatomical structure; GO:0110165,cellular anatomical entity	--
Vitvi13g02018	2.15114	4.25261e-20	1.94579e-18	up	K13993 HSP20 family protein | (RefSeq) 18.2 kDa class I heat shock protein (A)	PREDICTED: 18.2 kDa class I heat shock protein [Vitis vinifera]	HSP12_MEDSA RecName: Full=18.2 kDa class I heat shock protein;	At3g46230	GO:0005737,cytoplasm; GO:0005575,cellular_component; GO:0005622,intracellular anatomical structure; GO:0110165,cellular anatomical entity	--
Vitvi13g02017	2.14758	4.80271e-05	0.000318152	up	K13993 HSP20 family protein | (RefSeq) 18.2 kDa class I heat shock protein (A)	PREDICTED: 18.2 kDa class I heat shock protein [Vitis vinifera]	HSP12_MEDSA RecName: Full=18.2 kDa class I heat shock protein;	At5g59720	GO:0005737,cytoplasm; GO:0005575,cellular_component; GO:0005622,intracellular anatomical structure; GO:0110165,cellular anatomical entity	--
Vitvi19g00432	2.14001	7.61475e-06	6.10451e-05	up	K04125 gibberellin 2beta-dioxygenase [EC:1.14.11.13] | (RefSeq) GA2ox6; gibberellin 2-beta-dioxygenase 8-like (A)	gibberellin 2-beta-dioxygenase 8-like [Vitis vinifera]	G2OX8_ARATH RecName: Full=Gibberellin 2-beta-dioxygenase 8; EC=1.14.11.13; AltName: Full=GA 2-oxidase 8; AltName: Full=Gibberellin 2-beta-hydroxylase 8; AltName: Full=Gibberellin 2-oxidase 8;	At4g21200	GO:0052635,C-20 gibberellin 2-beta-dioxygenase activity; GO:0051213,dioxygenase activity; GO:0046872,metal ion binding; GO:0009686,gibberellin biosynthetic process; GO:0009685,gibberellin metabolic process; GO:0003674,molecular_function; GO:0003824,catalytic activity; GO:0016491,oxidoreductase activity; GO:0016705,oxidoreductase activity, acting on paired donors, with incorporation or reduction o…	--
Vitvi09g01791	2.11658	3.93793e-10	6.64933e-09	up	K11267 sister chromatid cohesion protein PDS5 | (RefSeq) sister chromatid cohesion protein PDS5 homolog B (A)	PREDICTED: sister chromatid cohesion protein PDS5-like isoform X2 [Vitis vinifera]	--	At1g80810	GO:0005634,nucleus; GO:0051301,cell division; GO:0007064,mitotic sister chromatid cohesion; GO:0008150,biological_process; GO:0009987,cellular process; GO:0000070,mitotic sister chromatid segregation; GO:0000278,mitotic cell cycle; GO:0000280,nuclear division; GO:0000819,sister chromatid segregation; GO:0006996,organelle organization; GO:0007049,cell cycle; GO:0007059,chromosome segregation; GO:0…	--
Vitvi18g00989	2.11428	3.36002e-07	3.57776e-06	up	K13082 bifunctional dihydroflavonol 4-reductase/flavanone 4-reductase [EC:1.1.1.219 1.1.1.234] | (RefSeq) dihydroflavonol 4-reductase-like (A)	PREDICTED: dihydroflavonol 4-reductase-like [Vitis vinifera]	DFRA_VITVI RecName: Full=Dihydroflavonol 4-reductase; Short=DFR; EC=1.1.1.219 {ECO:0000250|UniProtKB:Q9XES5}; AltName: Full=Dihydrokaempferol 4-reductase; AltName: Full=Flavanone 4-reductase; Short=FNR; EC=1.1.1.234 {ECO:0000250|UniProtKB:Q9XES5};	At5g42800	GO:0045552,dihydrokaempferol 4-reductase activity; GO:0047890,flavanone 4-reductase activity; GO:0009718,anthocyanin-containing compound biosynthetic process; GO:0003674,molecular_function; GO:0003824,catalytic activity; GO:0016491,oxidoreductase activity; GO:0016614,oxidoreductase activity, acting on CH-OH group of donors; GO:0016616,oxidoreductase activity, acting on the CH-OH group of donors, …	--
novel.288	2.10561	7.36334e-05	0.000467225	up	--	hypothetical protein VITISV_037655 [Vitis vinifera]	--	--	GO:0043531,ADP binding; GO:0000166,nucleotide binding; GO:0003674,molecular_function; GO:0005488,binding; GO:0017076,purine nucleotide binding; GO:0030554,adenyl nucleotide binding; GO:0032553,ribonucleotide binding; GO:0032555,purine ribonucleotide binding; GO:0032559,adenyl ribonucleotide binding; GO:0036094,small molecule binding; GO:0043167,ion binding; GO:0043168,anion binding; GO:0097159,or…	--
Vitvi13g00134	2.09869	2.30507e-46	4.94805e-44	up	K14207 solute carrier family 38 (sodium-coupled neutral amino acid transporter), member 2 | (RefSeq) sodium-coupled neutral amino acid transporter 5 (A)	PREDICTED: sodium-coupled neutral amino acid transporter 5 [Vitis vinifera]	AVT6C_ARATH RecName: Full=Amino acid transporter AVT6C {ECO:0000305}; Short=AtAvt6C {ECO:0000303|PubMed:27925655};	At3g56200	GO:0016021,integral component of membrane; GO:0015171,amino acid transmembrane transporter activity; GO:0003333,amino acid transmembrane transport; GO:0003674,molecular_function; GO:0005215,transporter activity; GO:0005342,organic acid transmembrane transporter activity; GO:0008509,anion transmembrane transporter activity; GO:0015075,ion transmembrane transporter activity; GO:0015318,inorganic mo…	--
Vitvi04g01795	2.09196	1.88478e-07	2.10001e-06	up	K13993 HSP20 family protein | (RefSeq) 17.1 kDa class II heat shock protein (A)	PREDICTED: 17.1 kDa class II heat shock protein [Vitis vinifera]	HSP21_SOYBN RecName: Full=17.9 kDa class II heat shock protein;	At5g12020	GO:0005737,cytoplasm; GO:0043621,protein self-association; GO:0051082,unfolded protein binding; GO:0051259,protein complex oligomerization; GO:0006457,protein folding; GO:0009408,response to heat; GO:0042542,response to hydrogen peroxide; GO:0009651,response to salt stress; GO:0003674,molecular_function; GO:0005488,binding; GO:0005515,protein binding; GO:0008150,biological_process; GO:0009987,cel…	--
Vitvi14g03008	2.0656	0.000975008	0.00457954	up	--	PREDICTED: P24 oleosin [Vitis vinifera]	OLEH2_SESIN RecName: Full=Oleosin H2 {ECO:0000303|PubMed:12450125}; AltName: Full=Oleosin 15.5 kDa {ECO:0000303|PubMed:12450125, ECO:0000303|PubMed:9399587};	At3g27660	GO:0016021,integral component of membrane; GO:0012511,monolayer-surrounded lipid storage body; GO:0034389,lipid droplet organization; GO:0019915,lipid storage; GO:0010431,seed maturation; GO:0006996,organelle organization; GO:0008150,biological_process; GO:0009987,cellular process; GO:0016043,cellular component organization; GO:0071840,cellular component organization or biogenesis; GO:0010876,lip…	--
Vitvi13g02504	2.05503	4.89402e-05	0.000323351	up	--	PREDICTED: chaperonin-like RbcX protein 2, chloroplastic [Vitis vinifera]	RBCX2_ARATH RecName: Full=Chaperonin-like RbcX protein 2, chloroplastic {ECO:0000303|PubMed:21922322}; Short=AtRBCX2 {ECO:0000303|PubMed:21922322}; Flags: Precursor;	At5g19850_1	GO:0009570,chloroplast stroma; GO:0044183,protein folding chaperone; GO:0015977,carbon fixation; GO:0061077,chaperone-mediated protein folding; GO:0015979,photosynthesis; GO:0110102,ribulose bisphosphate carboxylase complex assembly; GO:0003674,molecular_function; GO:0008150,biological_process; GO:0008152,metabolic process; GO:0071704,organic substance metabolic process; GO:0006457,protein foldin…	--
Vitvi14g00055	2.04306	9.08558e-09	1.25482e-07	up	K01184 polygalacturonase [EC:3.2.1.15] | (RefSeq) polygalacturonase (A)	PREDICTED: polygalacturonase At1g48100 [Vitis vinifera]	PGLR4_ARATH RecName: Full=Polygalacturonase At1g48100; Short=PG; EC=3.2.1.15; AltName: Full=Pectinase At1g48100; Flags: Precursor;	At1g02460	GO:0005618,cell wall; GO:0005576,extracellular region; GO:0004650,polygalacturonase activity; GO:0005975,carbohydrate metabolic process; GO:0009831,plant-type cell wall modification involved in multidimensional cell growth; GO:0003674,molecular_function; GO:0003824,catalytic activity; GO:0004553,hydrolase activity, hydrolyzing O-glycosyl compounds; GO:0016787,hydrolase activity; GO:0016798,hydrol…	--
Vitvi08g02380	2.04286	1.77743e-19	7.69636e-18	up	--	--	--	--	--	--
Vitvi12g00186	2.04171	2.47297e-08	3.16823e-07	up	K07213 copper chaperone | (RefSeq) copper transport protein ATX1 (A)	PREDICTED: heavy metal-associated isoprenylated plant protein 28 [Vitis vinifera]	HIP28_ARATH RecName: Full=Heavy metal-associated isoprenylated plant protein 28 {ECO:0000303|PubMed:21072340, ECO:0000303|PubMed:23368984}; Short=AtHIP28 {ECO:0000303|PubMed:21072340, ECO:0000303|PubMed:23368984}; Flags: Precursor;	At1g06330	GO:0046872,metal ion binding; GO:0003674,molecular_function; GO:0005488,binding; GO:0043167,ion binding; GO:0043169,cation binding	--
Vitvi01g00781	2.03488	0.000107479	0.000657984	up	K13418 somatic embryogenesis receptor kinase 1 [EC:2.7.10.1 2.7.11.1] | (RefSeq) somatic embryogenesis receptor kinase 2 (A)	PREDICTED: proline-rich receptor-like protein kinase PERK3 [Vitis vinifera]	NORK_MEDTR RecName: Full=Nodulation receptor kinase; EC=2.7.11.1 {ECO:0000269|PubMed:26839127}; AltName: Full=Does not make infections protein 2; AltName: Full=MtSYMRK; AltName: Full=Symbiosis receptor-like kinase; Flags: Precursor;	At1g67730_1	GO:0016021,integral component of membrane; GO:0005524,ATP binding; GO:0004672,protein kinase activity; GO:0106310,protein serine kinase activity; GO:0106311,protein threonine kinase activity; GO:0009877,nodulation; GO:0046777,protein autophosphorylation; GO:0000166,nucleotide binding; GO:0003674,molecular_function; GO:0005488,binding; GO:0017076,purine nucleotide binding; GO:0030554,adenyl nucleo…	--
Vitvi08g00067	2.02681	6.92585e-18	2.60242e-16	up	K03327 multidrug resistance protein, MATE family | (RefSeq) protein DETOXIFICATION 21 (A)	PREDICTED: protein DETOXIFICATION 21 [Vitis vinifera]	DTX21_ARATH RecName: Full=Protein DETOXIFICATION 21 {ECO:0000303|PubMed:11739388}; Short=AtDTX21 {ECO:0000303|PubMed:11739388}; AltName: Full=Multidrug and toxic compound extrusion protein 21 {ECO:0000305}; Short=MATE protein 21 {ECO:0000305};	At1g33110	GO:0016021,integral component of membrane; GO:0016020,membrane; GO:0005634,nucleus; GO:0015297,antiporter activity; GO:0022857,transmembrane transporter activity; GO:0042910,xenobiotic transmembrane transporter activity; GO:0003674,molecular_function; GO:0005215,transporter activity; GO:0015291,secondary active transmembrane transporter activity; GO:0022804,active transmembrane transporter activi…	--
Vitvi14g01633	2.02504	1.17857e-06	1.11335e-05	up	--	PREDICTED: BAG family molecular chaperone regulator 1 [Vitis vinifera]	BAG2_ARATH RecName: Full=BAG family molecular chaperone regulator 2; AltName: Full=Bcl-2-associated athanogene 2;	At5g14360	GO:0005737,cytoplasm; GO:0000774,adenyl-nucleotide exchange factor activity; GO:0051087,chaperone binding; GO:0031072,heat shock protein binding; GO:0050821,protein stabilization; GO:0000166,nucleotide binding; GO:0003674,molecular_function; GO:0005488,binding; GO:0017076,purine nucleotide binding; GO:0030234,enzyme regulator activity; GO:0030554,adenyl nucleotide binding; GO:0036094,small molecu…	--
Vitvi13g02014	2.02154	9.59745e-11	1.77618e-09	up	K13993 HSP20 family protein | (RefSeq) 18.2 kDa class I heat shock protein (A)	PREDICTED: 18.2 kDa class I heat shock protein [Vitis vinifera]	HSP12_MEDSA RecName: Full=18.2 kDa class I heat shock protein;	At5g59720	GO:0005737,cytoplasm; GO:0005575,cellular_component; GO:0005622,intracellular anatomical structure; GO:0110165,cellular anatomical entity	--
Vitvi10g01672	2.0202	5.72926e-40	9.7147e-38	up	--	ripening-related protein-like [Vitis vinifera]	--	--	GO:0016021,integral component of membrane; GO:0005575,cellular_component; GO:0016020,membrane; GO:0031224,intrinsic component of membrane; GO:0110165,cellular anatomical entity	--
Vitvi19g01995	2.01772	1.53109e-05	0.000114806	up	--	hypothetical protein VITISV_002814 [Vitis vinifera]	2SS_JUGRE RecName: Full=2S albumin seed storage protein {ECO:0000303|PubMed:11799381, ECO:0000303|PubMed:9648708}; AltName: Full=2S albumin {ECO:0000303|PubMed:11799381, ECO:0000303|PubMed:19540419, ECO:0000303|PubMed:24206692, ECO:0000303|PubMed:25388987}; AltName: Full=Allergen Jug r 1 {ECO:0000303|PubMed:11799381, ECO:0000303|PubMed:19540419, ECO:0000303|PubMed:27597723, ECO:0000303|PubMed:285…	--	GO:0043245,extraorganismal space; GO:0045735,nutrient reservoir activity; GO:0010431,seed maturation; GO:0003674,molecular_function; GO:0000003,reproduction; GO:0003006,developmental process involved in reproduction; GO:0007275,multicellular organism development; GO:0008150,biological_process; GO:0009791,post-embryonic development; GO:0010154,fruit development; GO:0021700,developmental maturation…	--
Vitvi15g00901	2.01094	2.62519e-07	2.84485e-06	up	--	unnamed protein product, partial [Vitis vinifera]	--	--	GO:0016021,integral component of membrane; GO:0005575,cellular_component; GO:0016020,membrane; GO:0031224,intrinsic component of membrane; GO:0110165,cellular anatomical entity	--
Vitvi12g00226	2.01011	2.82698e-07	3.04553e-06	up	--	PREDICTED: basic leucine zipper 61 [Vitis vinifera]	BZP61_ARATH RecName: Full=Basic leucine zipper 61 {ECO:0000303|PubMed:11906833}; Short=AtbZIP61 {ECO:0000303|PubMed:11906833}; Short=bZIP protein 61;	At3g58120	GO:0005634,nucleus; GO:0003677,DNA binding; GO:0003700,DNA-binding transcription factor activity; GO:0000976,transcription regulatory region sequence-specific DNA binding; GO:0045893,positive regulation of transcription, DNA-templated; GO:0003674,molecular_function; GO:0003676,nucleic acid binding; GO:0005488,binding; GO:0097159,organic cyclic compound binding; GO:1901363,heterocyclic compound bi…	bZIP
Vitvi10g00204	2.00769	4.30193e-06	3.6477e-05	up	K14445 solute carrier family 13 (sodium-dependent dicarboxylate transporter), member 2/3/5 | (RefSeq) tonoplast dicarboxylate transporter (A)	PREDICTED: tonoplast dicarboxylate transporter [Vitis vinifera]	TDT_ARATH RecName: Full=Tonoplast dicarboxylate transporter; Short=AttDT; AltName: Full=Sodium-dicarboxylate cotransporter-like; Short=AtSDAT; AltName: Full=Vacuolar malate transporter;	At5g47560	GO:0016021,integral component of membrane; GO:0005774,vacuolar membrane; GO:0005773,vacuole; GO:0015140,malate transmembrane transporter activity; GO:0098656,anion transmembrane transport; GO:0015743,malate transport; GO:0051453,regulation of intracellular pH; GO:0003674,molecular_function; GO:0005215,transporter activity; GO:0005310,dicarboxylic acid transmembrane transporter activity; GO:000534…	--
Vitvi03g00079	2.00641	0.000165753	0.000966452	up	K17338 receptor expression-enhancing protein 1/2/3/4 | (RefSeq) putative HVA22-like protein g (A)	PREDICTED: putative HVA22-like protein g isoform X1 [Vitis vinifera]	HA22I_ARATH RecName: Full=HVA22-like protein i; Short=AtHVA22i;	At5g42560	--	--
Vitvi15g00547	1.99844	8.43435e-54	3.03908e-51	up	--	PREDICTED: uclacyanin-3 [Vitis vinifera]	BCB3_ARATH RecName: Full=Uclacyanin-3; Short=Uclacyanin-III; AltName: Full=Blue copper-binding protein III; Short=BCB III; AltName: Full=Phytocyanin 3; Flags: Precursor;	At3g60270	GO:0031225,anchored component of membrane; GO:0046658,anchored component of plasma membrane; GO:0009055,electron transfer activity; GO:0046872,metal ion binding; GO:0003674,molecular_function; GO:0003824,catalytic activity; GO:0016491,oxidoreductase activity; GO:0005488,binding; GO:0043167,ion binding; GO:0043169,cation binding; GO:0005575,cellular_component; GO:0016020,membrane; GO:0031224,intri…	--
Vitvi18g03027	1.99648	1.063e-06	1.01703e-05	up	K05909 laccase [EC:1.10.3.2] | (RefSeq) laccase-15 (A)	PREDICTED: laccase-15 [Vitis vinifera]	LAC15_ARATH RecName: Full=Laccase-15; EC=1.10.3.2; AltName: Full=Benzenediol:oxygen oxidoreductase 15; AltName: Full=Diphenol oxidase 15; AltName: Full=Protein TRANSPARENT TESTA 10; AltName: Full=Urishiol oxidase 15; Flags: Precursor;	At5g09360	GO:0048046,apoplast; GO:0005507,copper ion binding; GO:0052716,hydroquinone:oxygen oxidoreductase activity; GO:0016491,oxidoreductase activity; GO:0009813,flavonoid biosynthetic process; GO:0009809,lignin biosynthetic process; GO:0046274,lignin catabolic process; GO:0010023,proanthocyanidin biosynthetic process; GO:0046688,response to copper ion; GO:0003674,molecular_function; GO:0005488,binding;…	--
novel.644	1.99219	5.19747e-06	4.32473e-05	up	--	hypothetical protein VITISV_020156 [Vitis vinifera]	--	--	GO:0016021,integral component of membrane; GO:0003676,nucleic acid binding; GO:0003674,molecular_function; GO:0005488,binding; GO:0097159,organic cyclic compound binding; GO:1901363,heterocyclic compound binding; GO:0005575,cellular_component; GO:0016020,membrane; GO:0031224,intrinsic component of membrane; GO:0110165,cellular anatomical entity	--
Vitvi17g00230	1.98982	0.000964359	0.00453692	up	--	PREDICTED: uncharacterized protein At1g66480 [Vitis vinifera]	Y1648_ARATH RecName: Full=Uncharacterized protein At1g66480;	At2g01340	GO:0005886,plasma membrane; GO:0009620,response to fungus; GO:0008150,biological_process; GO:0009605,response to external stimulus; GO:0009607,response to biotic stimulus; GO:0043207,response to external biotic stimulus; GO:0044419,biological process involved in interspecies interaction between organisms; GO:0050896,response to stimulus; GO:0051707,response to other organism; GO:0005575,cellular_…	--
Vitvi10g01541	1.98555	0.000822917	0.00394414	up	K22683 aspartyl protease family protein [EC:3.4.23.-] | (RefSeq) protein ASPARTIC PROTEASE IN GUARD CELL 1 (A)	PREDICTED: protein ASPARTIC PROTEASE IN GUARD CELL 2 [Vitis vinifera]	ASPG2_ARATH RecName: Full=Protein ASPARTIC PROTEASE IN GUARD CELL 2; Short=AtASPG2; EC=3.4.23.-; Flags: Precursor;	At3g20015	GO:0004190,aspartic-type endopeptidase activity; GO:0003677,DNA binding; GO:0003674,molecular_function; GO:0003824,catalytic activity; GO:0004175,endopeptidase activity; GO:0008233,peptidase activity; GO:0016787,hydrolase activity; GO:0070001,aspartic-type peptidase activity; GO:0140096,catalytic activity, acting on a protein; GO:0003676,nucleic acid binding; GO:0005488,binding; GO:0097159,organi…	--
Vitvi19g00451	1.98124	9.14628e-19	3.72836e-17	up	K09338 homeobox-leucine zipper protein | (RefSeq) homeobox-leucine zipper protein HDG2 (A)	PREDICTED: homeobox-leucine zipper protein HDG2 isoform X2 [Vitis vinifera]	HDG2_ARATH RecName: Full=Homeobox-leucine zipper protein HDG2; AltName: Full=HD-ZIP protein HDG2; AltName: Full=Homeodomain GLABRA 2-like protein 2; AltName: Full=Homeodomain transcription factor HDG2; AltName: Full=Protein HOMEODOMAIN GLABROUS 2;	At1g05230	GO:0005634,nucleus; GO:0003677,DNA binding; GO:0003700,DNA-binding transcription factor activity; GO:0000981,DNA-binding transcription factor activity, RNA polymerase II-specific; GO:0008289,lipid binding; GO:0048497,maintenance of floral organ identity; GO:0010090,trichome morphogenesis; GO:0003674,molecular_function; GO:0003676,nucleic acid binding; GO:0005488,binding; GO:0097159,organic cyclic…	--
Vitvi09g00219	1.97418	1.55375e-07	1.74953e-06	up	--	unnamed protein product, partial [Vitis vinifera]	JAL19_ARATH RecName: Full=Jacalin-related lectin 19;	At1g73040	GO:0030246,carbohydrate binding; GO:0003674,molecular_function; GO:0005488,binding	--
Vitvi14g02041	1.96901	0.000714655	0.0034731	up	K05573 NAD(P)H-quinone oxidoreductase subunit 2 [EC:7.1.1.2] | (RefSeq) ndhB, ndh2, ViviCp068; NADH dehydrogenase subunit 2 (A)	NADH-plastoquinone oxidoreductase subunit 2 (chloroplast) [Spondias tuberosa]	NU2C1_COFAR RecName: Full=NAD(P)H-quinone oxidoreductase subunit 2 A, chloroplastic {ECO:0000255|HAMAP-Rule:MF_00445}; EC=7.1.1.- {ECO:0000255|HAMAP-Rule:MF_00445}; AltName: Full=NAD(P)H dehydrogenase, subunit 2 A {ECO:0000255|HAMAP-Rule:MF_00445}; AltName: Full=NADH-plastoquinone oxidoreductase subunit 2 A {ECO:0000255|HAMAP-Rule:MF_00445};	AtCh067	GO:0009535,chloroplast thylakoid membrane; GO:0016021,integral component of membrane; GO:0008137,NADH dehydrogenase (ubiquinone) activity; GO:0048038,quinone binding; GO:0042773,ATP synthesis coupled electron transport; GO:0019684,photosynthesis, light reaction; GO:0003674,molecular_function; GO:0003824,catalytic activity; GO:0003954,NADH dehydrogenase activity; GO:0003955,NAD(P)H dehydrogenase (…	--
Vitvi13g00944	1.96384	3.58723e-05	0.000245617	up	K09753 cinnamoyl-CoA reductase [EC:1.2.1.44] | (RefSeq) cinnamoyl-CoA reductase 1 (A)	unnamed protein product, partial [Vitis vinifera]	PAR1_ROSHC RecName: Full=Phenylacetaldehyde reductase {ECO:0000303|PubMed:20650544}; EC=1.1.1.- {ECO:0000269|PubMed:20650544}; AltName: Full=2-phenylethanol synthase {ECO:0000305};	At1g51410	GO:0016491,oxidoreductase activity; GO:0003674,molecular_function; GO:0003824,catalytic activity	--
Vitvi13g00340	1.96161	9.64235e-05	0.000596089	up	--	PREDICTED: transcriptional regulator SUPERMAN [Vitis vinifera]	ZFP10_ARATH RecName: Full=Zinc finger protein 10 {ECO:0000305}; Short=AtZFP10 {ECO:0000303|PubMed:12154136};	At2g37740	GO:0005634,nucleus; GO:0003700,DNA-binding transcription factor activity; GO:0046872,metal ion binding; GO:0007275,multicellular organism development; GO:0040008,regulation of growth; GO:0006355,regulation of transcription, DNA-templated; GO:0003674,molecular_function; GO:0140110,transcription regulator activity; GO:0005488,binding; GO:0043167,ion binding; GO:0043169,cation binding; GO:0008150,bi…	C2H2
Vitvi02g01020	1.95646	0.00122564	0.00559776	up	--	--	--	--	--	--
Vitvi17g00315	1.95381	1.65656e-05	0.000123162	up	K14407 cleavage stimulation factor subunit 2 | (RefSeq) cleavage stimulating factor 64 (A)	PREDICTED: amelogenin, X isoform [Vitis vinifera]	CTF64_ARATH RecName: Full=Cleavage stimulating factor 64 {ECO:0000303|PubMed:12379796}; Short=AtCstF-64 {ECO:0000303|PubMed:12379796}; Short=AtCstF64 {ECO:0000303|PubMed:16282318}; AltName: Full=CF-1 64 kDa subunit {ECO:0000305}; AltName: Full=Cleavage stimulation factor 64 kDa subunit {ECO:0000305}; Short=CSTF 64 kDa subunit {ECO:0000305}; AltName: Full=Protein ENHANCED SILENCING PHENOTYPE 1 {EC…	--	GO:0005847,mRNA cleavage and polyadenylation specificity factor complex; GO:0003729,mRNA binding; GO:0042868,antisense RNA metabolic process; GO:0048589,developmental growth; GO:0031047,gene silencing by RNA; GO:0045892,negative regulation of transcription, DNA-templated; GO:0098789,pre-mRNA cleavage required for polyadenylation; GO:0060968,regulation of gene silencing; GO:0031123,RNA 3'-end proc…	--
novel.48	1.95349	5.27593e-08	6.42861e-07	up	--	hypothetical protein VITISV_019495 [Vitis vinifera]	--	--	--	--
novel.1260	1.93951	1.07762e-38	1.69876e-36	up	--	unnamed protein product, partial [Vitis vinifera]	--	--	--	--
Vitvi02g01778	1.93709	3.07777e-15	9.24155e-14	up	--	unnamed protein product, partial [Vitis vinifera]	OLEL_SESIN RecName: Full=Oleosin L {ECO:0000303|PubMed:12450125}; AltName: Full=Allergen Ses i 5 {ECO:0000303|PubMed:16436145}; AltName: Full=Oleosin 15 kDa {ECO:0000303|PubMed:12450125, ECO:0000303|PubMed:16436145}; AltName: Allergen=Ses i 5.0101 {ECO:0000305};	At4g25140	GO:0016021,integral component of membrane; GO:0012511,monolayer-surrounded lipid storage body; GO:0034389,lipid droplet organization; GO:0019915,lipid storage; GO:0010431,seed maturation; GO:0006996,organelle organization; GO:0008150,biological_process; GO:0009987,cellular process; GO:0016043,cellular component organization; GO:0071840,cellular component organization or biogenesis; GO:0010876,lip…	--
Vitvi01g01388	1.93573	4.55998e-17	1.6002e-15	up	--	hypothetical protein CFOL_v3_20082, partial [Cephalotus follicularis]	--	--	--	--
Vitvi10g01943	1.93284	0.000404839	0.00212012	up	--	PREDICTED: non-specific lipid-transfer protein C, cotyledon-specific isoform-like [Vitis vinifera]	NLTPC_RICCO RecName: Full=Non-specific lipid-transfer protein C, cotyledon-specific isoform; Short=NS-LTP C; AltName: Full=Phospholipid transfer protein; Short=PLTP; Flags: Precursor;	At3g51590	GO:0008289,lipid binding; GO:0006869,lipid transport; GO:0003674,molecular_function; GO:0005488,binding; GO:0006810,transport; GO:0006811,ion transport; GO:0006820,anion transport; GO:0008150,biological_process; GO:0010876,lipid localization; GO:0033036,macromolecule localization; GO:0051179,localization; GO:0051234,establishment of localization; GO:0071702,organic substance transport	--
novel.1130	1.92846	1.30429e-10	2.37526e-09	up	--	hypothetical protein VITISV_028409 [Vitis vinifera]	--	--	GO:0005634,nucleus; GO:0003677,DNA binding; GO:0046872,metal ion binding; GO:0046983,protein dimerization activity; GO:0003674,molecular_function; GO:0003676,nucleic acid binding; GO:0005488,binding; GO:0097159,organic cyclic compound binding; GO:1901363,heterocyclic compound binding; GO:0043167,ion binding; GO:0043169,cation binding; GO:0005515,protein binding; GO:0005575,cellular_component; GO:…	--
Vitvi08g01600	1.91292	9.76949e-06	7.68533e-05	up	--	PREDICTED: zinc finger protein ZAT5 [Vitis vinifera]	ZAT5_ARATH RecName: Full=Zinc finger protein ZAT5;	At2g28200	GO:0005634,nucleus; GO:0003700,DNA-binding transcription factor activity; GO:0046872,metal ion binding; GO:0000976,transcription regulatory region sequence-specific DNA binding; GO:0006355,regulation of transcription, DNA-templated; GO:0003674,molecular_function; GO:0140110,transcription regulator activity; GO:0005488,binding; GO:0043167,ion binding; GO:0043169,cation binding; GO:0001067,regulato…	C2H2
Vitvi14g01483	1.91029	4.58371e-10	7.65014e-09	up	--	PREDICTED: BTB/POZ domain-containing protein POB1 isoform X1 [Vitis vinifera]	POB1_ARATH RecName: Full=BTB/POZ domain-containing protein POB1; AltName: Full=POZ/BTB CONTAINING-PROTEIN 1; Short=AtPOB1;	At3g61600	GO:0005634,nucleus; GO:0046982,protein heterodimerization activity; GO:0042803,protein homodimerization activity; GO:0016567,protein ubiquitination; GO:0010114,response to red light; GO:0003674,molecular_function; GO:0005488,binding; GO:0005515,protein binding; GO:0046983,protein dimerization activity; GO:0042802,identical protein binding; GO:0006464,cellular protein modification process; GO:0006…	--
Vitvi02g01833	1.90757	5.81618e-05	0.000377724	up	K00276 primary-amine oxidase [EC:1.4.3.21] | (RefSeq) primary amine oxidase-like (A)	PREDICTED: primary amine oxidase-like [Vitis vinifera]	AMO_ARATH RecName: Full=Primary amine oxidase; EC=1.4.3.21 {ECO:0000250|UniProtKB:P46883}; AltName: Full=Amine oxidase [copper-containing]; Flags: Precursor;	At1g62810	GO:0052595,aliphatic-amine oxidase activity; GO:0052594,aminoacetone:oxygen oxidoreductase(deaminating) activity; GO:0005507,copper ion binding; GO:0052596,phenethylamine:oxygen oxidoreductase (deaminating) activity; GO:0008131,primary amine oxidase activity; GO:0048038,quinone binding; GO:0052593,tryptamine:oxygen oxidoreductase (deaminating) activity; GO:0009738,abscisic acid-activated signalin…	--
Vitvi05g00371	1.90321	6.21023e-08	7.48119e-07	up	K00430 peroxidase [EC:1.11.1.7] | (RefSeq) peroxidase 24 (A)	PREDICTED: peroxidase 24 [Vitis vinifera]	PER24_ARATH RecName: Full=Peroxidase 24; Short=Atperox P24; EC=1.11.1.7; AltName: Full=ATP47; Flags: Precursor;	At2g39040	GO:0005576,extracellular region; GO:0009505,plant-type cell wall; GO:0009506,plasmodesma; GO:0020037,heme binding; GO:0046872,metal ion binding; GO:0004601,peroxidase activity; GO:0042744,hydrogen peroxide catabolic process; GO:0006979,response to oxidative stress; GO:0003674,molecular_function; GO:0005488,binding; GO:0046906,tetrapyrrole binding; GO:0097159,organic cyclic compound binding; GO:19…	--
Vitvi04g01214	1.90052	0.000920072	0.00435392	up	K13429 chitin elicitor receptor kinase 1 | (RefSeq) lysM domain receptor-like kinase 3 (A)	PREDICTED: serine/threonine receptor-like kinase NFP [Vitis vinifera]	NFP_MEDTR RecName: Full=Serine/threonine receptor-like kinase NFP {ECO:0000303|PubMed:16723404}; Short=RLK NFP {ECO:0000303|PubMed:16723404}; AltName: Full=Nod factor perception protein {ECO:0000303|PubMed:12753588}; EC=2.7.10.- {ECO:0000255|PROSITE-ProRule:PRU00159}; AltName: Full=Nod-factor receptor 5; Flags: Precursor;	At2g33580	GO:0016021,integral component of membrane; GO:0005886,plasma membrane; GO:0005775,vacuolar lumen; GO:0005524,ATP binding; GO:0004713,protein tyrosine kinase activity; GO:0006952,defense response; GO:0009877,nodulation; GO:1902290,positive regulation of defense response to oomycetes; GO:0006486,protein glycosylation; GO:1900150,regulation of defense response to fungus; GO:0002237,response to molec…	--
Vitvi06g01359	1.89734	0.000526349	0.00267052	up	K10664 E3 ubiquitin-protein ligase ATL6/9/15/31/42/55 [EC:2.3.2.27] | (RefSeq) RING-H2 finger protein ATL11 (A)	PREDICTED: RING-H2 finger protein ATL57 [Vitis vinifera]	ATL57_ARATH RecName: Full=RING-H2 finger protein ATL57; EC=2.3.2.27 {ECO:0000305}; AltName: Full=RING-type E3 ubiquitin transferase ATL57 {ECO:0000305};	At2g27940	GO:0016021,integral component of membrane; GO:0046872,metal ion binding; GO:0016740,transferase activity; GO:0016567,protein ubiquitination; GO:0003674,molecular_function; GO:0005488,binding; GO:0043167,ion binding; GO:0043169,cation binding; GO:0003824,catalytic activity; GO:0006464,cellular protein modification process; GO:0006807,nitrogen compound metabolic process; GO:0008150,biological_proce…	--
Vitvi05g00857	1.8883	3.18684e-11	6.26136e-10	up	--	PREDICTED: uncharacterized protein LOC100240897 [Vitis vinifera]	PM19L_ORYSJ RecName: Full=Membrane protein PM19L {ECO:0000305}; AltName: Full=PM19-like protein 1 {ECO:0000303|PubMed:26505346}; Short=OsPM19L1 {ECO:0000303|PubMed:26505346};	At1g04560	GO:0016021,integral component of membrane; GO:0005575,cellular_component; GO:0016020,membrane; GO:0031224,intrinsic component of membrane; GO:0110165,cellular anatomical entity	--
Vitvi07g00496	1.88745	4.73453e-50	1.38454e-47	up	K20628 expansin | (RefSeq) expansin-B3 (A)	PREDICTED: putative expansin-A17 [Vitis vinifera]	EXP17_ARATH RecName: Full=Putative expansin-A17; Short=AtEXPA17; AltName: Full=Alpha-expansin-17; Short=At-EXP17; Short=AtEx17; AltName: Full=Ath-ExpAlpha-1.13; Flags: Precursor;	At4g01630	GO:0005618,cell wall; GO:0005576,extracellular region; GO:0016020,membrane; GO:0010311,lateral root formation; GO:0009828,plant-type cell wall loosening; GO:0007275,multicellular organism development; GO:0008150,biological_process; GO:0009653,anatomical structure morphogenesis; GO:0009791,post-embryonic development; GO:0010015,root morphogenesis; GO:0010101,post-embryonic root morphogenesis; GO:0…	--
Vitvi13g02505	1.88308	6.52774e-09	9.22386e-08	up	--	unnamed protein product, partial [Vitis vinifera]	--	At1g07990	--	--
Vitvi11g00259	1.87753	1.56156e-06	1.43943e-05	up	K03327 multidrug resistance protein, MATE family | (RefSeq) protein DETOXIFICATION 51 (A)	PREDICTED: protein DETOXIFICATION 51 [Vitis vinifera]	DTX51_ARATH RecName: Full=Protein DETOXIFICATION 51 {ECO:0000303|PubMed:11739388}; Short=AtDTX51 {ECO:0000303|PubMed:11739388}; AltName: Full=Multidrug and toxic compound extrusion protein 51 {ECO:0000305}; Short=MATE protein 51 {ECO:0000305}; AltName: Full=Protein ABNORMAL SHOOT 3 {ECO:0000303|PubMed:26160579}; AltName: Full=Protein ACTIVATED DISEASE SUSCEPTIBILITY 1 {ECO:0000303|PubMed:21762165…	At4g29140	GO:0010008,endosome membrane; GO:0016021,integral component of membrane; GO:0005770,late endosome; GO:0031902,late endosome membrane; GO:0016020,membrane; GO:0015297,antiporter activity; GO:0022857,transmembrane transporter activity; GO:0042910,xenobiotic transmembrane transporter activity; GO:0010252,auxin homeostasis; GO:0006952,defense response; GO:0031348,negative regulation of defense respon…	--
Vitvi03g00168	1.87193	0.00220374	0.00926977	up	--	PREDICTED: uncharacterized protein LOC100243514 [Vitis vinifera]	REL2_ORYSJ RecName: Full=Protein ROLLING AND ERECT LEAF 2 {ECO:0000303|PubMed:27473144};	At2g19090	GO:0005886,plasma membrane; GO:0030154,cell differentiation; GO:0007275,multicellular organism development; GO:0008150,biological_process; GO:0009987,cellular process; GO:0032502,developmental process; GO:0048869,cellular developmental process; GO:0032501,multicellular organismal process; GO:0048856,anatomical structure development; GO:0005575,cellular_component; GO:0016020,membrane; GO:0071944,c…	--
Vitvi01g02295	1.86844	0.000480283	0.00246554	up	K16277 E3 ubiquitin-protein ligase DRIP [EC:2.3.2.27] | (RefSeq) E3 ubiquitin protein ligase DRIP2 (A)	PREDICTED: uncharacterized protein LOC104880861 [Vitis vinifera]	LAX2_ORYSJ RecName: Full=Protein LAX PANICLE 2 {ECO:0000303|PubMed:21963665};	At2g30580	GO:0005634,nucleus; GO:0007275,multicellular organism development; GO:0045893,positive regulation of transcription, DNA-templated; GO:2000032,regulation of secondary shoot formation; GO:0008150,biological_process; GO:0032501,multicellular organismal process; GO:0032502,developmental process; GO:0048856,anatomical structure development; GO:0006139,nucleobase-containing compound metabolic process; …	--
Vitvi14g01164	1.86353	4.22946e-09	6.13531e-08	up	--	PREDICTED: uncharacterized protein LOC100256597 [Vitis vinifera]	--	At1g67050	--	--
Vitvi10g00385	1.85704	3.36136e-16	1.08695e-14	up	K08486 syntaxin 1B/2/3 | (RefSeq) syntaxin-124 (A)	PREDICTED: syntaxin-124 [Vitis vinifera]	SY124_ARATH RecName: Full=Syntaxin-124; Short=AtSYP124;	At1g61290	GO:0012505,endomembrane system; GO:0016021,integral component of membrane; GO:0005886,plasma membrane; GO:0031201,SNARE complex; GO:0030133,transport vesicle; GO:0005484,SNAP receptor activity; GO:0000149,SNARE binding; GO:0006887,exocytosis; GO:0006886,intracellular protein transport; GO:0009860,pollen tube growth; GO:0048278,vesicle docking; GO:0006906,vesicle fusion; GO:0003674,molecular_funct…	--
Vitvi01g01429	1.85624	9.04519e-05	0.000563141	up	K23541 Ca2+/H+ antiporter, TMEM165/GDT1 family | (RefSeq) putative pentatricopeptide repeat-containing protein At3g23330 (A)	unnamed protein product, partial [Vitis vinifera]	PP449_ARATH RecName: Full=Pentatricopeptide repeat-containing protein At5g66520;	At5g66520	GO:0009507,chloroplast; GO:0003729,mRNA binding; GO:0008270,zinc ion binding; GO:1900865,chloroplast RNA modification; GO:0016554,cytidine to uridine editing; GO:0003674,molecular_function; GO:0003676,nucleic acid binding; GO:0003723,RNA binding; GO:0005488,binding; GO:0097159,organic cyclic compound binding; GO:1901363,heterocyclic compound binding; GO:0043167,ion binding; GO:0043169,cation bind…	--
Vitvi07g00174	1.85138	3.51739e-07	3.7335e-06	up	--	PREDICTED: protein FANTASTIC FOUR 3 [Vitis vinifera]	FAF2_ARATH RecName: Full=Protein FANTASTIC FOUR 2;	At1g03170	GO:0010075,regulation of meristem growth; GO:0008150,biological_process; GO:0009888,tissue development; GO:0010073,meristem maintenance; GO:0032501,multicellular organismal process; GO:0032502,developmental process; GO:0035266,meristem growth; GO:0040007,growth; GO:0040008,regulation of growth; GO:0048507,meristem development; GO:0048589,developmental growth; GO:0048638,regulation of developmenta…	--
Vitvi03g01564	1.84998	0.000173074	0.00100497	up	--	PREDICTED: uncharacterized protein LOC104878811 [Vitis vinifera]	--	At4g34420_1	--	--
Vitvi03g00780	1.84485	1.677e-43	3.19232e-41	up	K00511 squalene monooxygenase [EC:1.14.14.17] | (RefSeq) squalene monooxygenase (A)	PREDICTED: squalene monooxygenase [Vitis vinifera]	SQE1_PANGI RecName: Full=Squalene monooxygenase SE1 {ECO:0000303|Ref.1}; EC=1.14.14.17 {ECO:0000250|UniProtKB:Q9SM02}; AltName: Full=Squalene epoxidase 1 {ECO:0000303|PubMed:19857882, ECO:0000303|PubMed:29509695, ECO:0000303|Ref.1, ECO:0000303|Ref.2}; Short=PgSQE1 {ECO:0000303|PubMed:19857882, ECO:0000303|PubMed:29509695}; Short=SE {ECO:0000303|Ref.1, ECO:0000303|Ref.2}; Short=SE1 {ECO:0000303|Pu…	At1g58440	GO:0005789,endoplasmic reticulum membrane; GO:0016021,integral component of membrane; GO:0050660,flavin adenine dinucleotide binding; GO:0004506,squalene monooxygenase activity; GO:0009723,response to ethylene; GO:0042542,response to hydrogen peroxide; GO:0009753,response to jasmonic acid; GO:0010038,response to metal ion; GO:0002238,response to molecule of fungal origin; GO:0071731,response to n…	--
Vitvi03g01531	1.84118	9.84956e-06	7.73511e-05	up	K23136 fraxetin 5-hydroxylase [EC:1.14.14.164] | (RefSeq) cytochrome P450 82C4 (A)	PREDICTED: cytochrome P450 CYP82D47 [Vitis vinifera]	C82C2_ARATH RecName: Full=Xanthotoxin 5-hydroxylase CYP82C2 {ECO:0000305|PubMed:18291319}; Short=8-methoxypsoralen 5-hydroxylase CYP82C2 {ECO:0000303|PubMed:18291319}; EC=1.14.14.- {ECO:0000269|PubMed:18291319}; AltName: Full=Cytochrome P450 82C2 {ECO:0000303|PubMed:18291319}; AltName: Full=Indole-3-carbonyl nitrile 4-hydroxylase CYP82C2; EC=1.14.14.165 {ECO:0000269|PubMed:26352477};	At4g31970	GO:0016021,integral component of membrane; GO:0020037,heme binding; GO:0106149,indole-3-carbonyl nitrile 4-hydroxylase activity; GO:0005506,iron ion binding; GO:0004497,monooxygenase activity; GO:0071456,cellular response to hypoxia; GO:0006952,defense response; GO:0098542,defense response to other organism; GO:0003674,molecular_function; GO:0005488,binding; GO:0046906,tetrapyrrole binding; GO:00…	--
Vitvi04g02190	1.82859	0.000209559	0.00118345	up	--	PREDICTED: protein STRICTOSIDINE SYNTHASE-LIKE 5-like [Vitis vinifera]	SSL5_ARATH RecName: Full=Protein STRICTOSIDINE SYNTHASE-LIKE 5 {ECO:0000303|PubMed:10777701}; Short=AtSSL5 {ECO:0000303|PubMed:10777701}; AltName: Full=Protein YELLOW-LEAF-SPECIFIC GENE 2 {ECO:0000303|PubMed:11230571}; Flags: Precursor;	At3g51450	GO:0005829,cytosol; GO:0005783,endoplasmic reticulum; GO:0005773,vacuole; GO:0009058,biosynthetic process; GO:0009723,response to ethylene; GO:0009620,response to fungus; GO:0009753,response to jasmonic acid; GO:0009751,response to salicylic acid; GO:0009615,response to virus; GO:0008150,biological_process; GO:0008152,metabolic process; GO:0009719,response to endogenous stimulus; GO:0009725,respo…	--
Vitvi19g01671	1.81991	0.000492734	0.0025206	up	K05658 ATP-binding cassette, subfamily B (MDR/TAP), member 1 [EC:7.6.2.2] | (RefSeq) ABC transporter B family member 15 (A)	PREDICTED: ABC transporter B family member 15 isoform X1 [Vitis vinifera]	AB15B_ARATH RecName: Full=ABC transporter B family member 15; Short=ABC transporter ABCB.15; Short=AtABCB15; AltName: Full=Multidrug resistance protein 13; AltName: Full=P-glycoprotein 15;	At3g28345	GO:0016021,integral component of membrane; GO:0005886,plasma membrane; GO:0005524,ATP binding; GO:0042626,ATPase-coupled transmembrane transporter activity; GO:0055085,transmembrane transport; GO:0000166,nucleotide binding; GO:0003674,molecular_function; GO:0005488,binding; GO:0017076,purine nucleotide binding; GO:0030554,adenyl nucleotide binding; GO:0032553,ribonucleotide binding; GO:0032555,pu…	--
Vitvi03g00483	1.81792	5.47216e-40	9.3574e-38	up	K14493 gibberellin receptor GID1 [EC:3.-.-.-] | (RefSeq) gibberellin receptor GID1B (A)	PREDICTED: probable carboxylesterase 2 [Vitis vinifera]	CXE2_ARATH RecName: Full=Probable carboxylesterase 2; AltName: Full=AtCXE2; EC=3.1.1.1;	At1g47480	GO:0016787,hydrolase activity; GO:0080030,methyl indole-3-acetate esterase activity; GO:0003674,molecular_function; GO:0003824,catalytic activity; GO:0016788,hydrolase activity, acting on ester bonds; GO:0052689,carboxylic ester hydrolase activity	--
Vitvi17g01121	1.81696	8.87949e-24	5.51293e-22	up	--	PREDICTED: kunitz trypsin inhibitor 2 [Vitis vinifera]	KTI5_ARATH RecName: Full=Kunitz trypsin inhibitor 5 {ECO:0000303|PubMed:30042779}; Short=AtKTI5 {ECO:0000303|PubMed:30042779}; AltName: Full=Kunitz trypsin inhibitor 2 {ECO:0000305}; Short=AtKTI2 {ECO:0000305}; Flags: Precursor;	At1g17860	GO:0048046,apoplast; GO:0005618,cell wall; GO:0005783,endoplasmic reticulum; GO:0099503,secretory vesicle; GO:0004869,cysteine-type endopeptidase inhibitor activity; GO:0030414,peptidase inhibitor activity; GO:0004867,serine-type endopeptidase inhibitor activity; GO:0006952,defense response; GO:0010466,negative regulation of peptidase activity; GO:0009625,response to insect; GO:0003674,molecular_…	--
Vitvi19g01747	1.81619	0.000150308	0.00088423	up	K08202 MFS transporter, OCT family, solute carrier family 22 (organic cation transporter), member 4/5 | (RefSeq) organic cation/carnitine transporter 4 (A)	PREDICTED: organic cation/carnitine transporter 3-like [Vitis vinifera]	OCT3_ARATH RecName: Full=Organic cation/carnitine transporter 3; Short=AtOCT3;	At1g16390	GO:0016021,integral component of membrane; GO:0009705,plant-type vacuole membrane; GO:0005524,ATP binding; GO:0022857,transmembrane transporter activity; GO:0070417,cellular response to cold; GO:0006811,ion transport; GO:0000166,nucleotide binding; GO:0003674,molecular_function; GO:0005488,binding; GO:0017076,purine nucleotide binding; GO:0030554,adenyl nucleotide binding; GO:0032553,ribonucleoti…	--
Vitvi10g01643	1.81512	1.36899e-06	1.27414e-05	up	--	PREDICTED: uncharacterized protein LOC104880467 [Vitis vinifera]	--	At4g21920	--	--
Vitvi07g02723	1.81437	1.82896e-10	3.2659e-09	up	--	PREDICTED: VQ motif-containing protein 31 [Vitis vinifera]	VQ31_ARATH RecName: Full=VQ motif-containing protein 31 {ECO:0000303|PubMed:22535423}; Short=AtVQ31 {ECO:0000303|PubMed:22535423}; AltName: Full=MPK3/6-targeted VQ-motif-containing protein 6 {ECO:0000303|PubMed:24750137};	At5g08480	GO:0005634,nucleus; GO:0005575,cellular_component; GO:0005622,intracellular anatomical structure; GO:0043226,organelle; GO:0043227,membrane-bounded organelle; GO:0043229,intracellular organelle; GO:0043231,intracellular membrane-bounded organelle; GO:0110165,cellular anatomical entity	--
Vitvi02g00238	1.8102	5.45788e-05	0.000356636	up	--	PREDICTED: protein BRANCHLESS TRICHOME [Vitis vinifera]	BLT_ARATH RecName: Full=Protein BRANCHLESS TRICHOME;	At1g64690	GO:0010091,trichome branching; GO:0010090,trichome morphogenesis; GO:0000902,cell morphogenesis; GO:0000904,cell morphogenesis involved in differentiation; GO:0008150,biological_process; GO:0009653,anatomical structure morphogenesis; GO:0009888,tissue development; GO:0009987,cellular process; GO:0010026,trichome differentiation; GO:0030154,cell differentiation; GO:0032502,developmental process; G…	--
Vitvi19g02032	1.79911	6.50929e-06	5.27912e-05	up	--	unnamed protein product, partial [Vitis vinifera]	--	--	GO:0016021,integral component of membrane; GO:0005575,cellular_component; GO:0016020,membrane; GO:0031224,intrinsic component of membrane; GO:0110165,cellular anatomical entity	--
Vitvi03g00264	1.78752	0.000133745	0.000800091	up	K20924 cellulose synthase-like protein [EC:2.4.1.-] | (RefSeq) cellulose synthase-like protein D4 (A)	PREDICTED: cellulose synthase-like protein D4 isoform X1 [Vitis vinifera]	CSLD4_ARATH RecName: Full=Cellulose synthase-like protein D4; Short=AtCslD4; EC=2.4.1.-;	At4g38190	GO:0005794,Golgi apparatus; GO:0000139,Golgi membrane; GO:0016021,integral component of membrane; GO:0005886,plasma membrane; GO:0005802,trans-Golgi network; GO:0016760,cellulose synthase (UDP-forming) activity; GO:0051753,mannan synthase activity; GO:0071555,cell wall organization; GO:0030244,cellulose biosynthetic process; GO:0009833,plant-type primary cell wall biogenesis; GO:0009846,pollen ge…	--
Vitvi05g02022	1.78626	6.01875e-05	0.000389626	up	--	hypothetical protein VITISV_037882 [Vitis vinifera]	--	--	--	--
Vitvi15g01531	1.78584	1.15129e-05	8.92452e-05	up	--	PREDICTED: uncharacterized protein LOC100252275 [Vitis vinifera]	--	At2g36290	--	--
Vitvi17g00917	1.78539	3.06366e-06	2.6901e-05	up	K14510 serine/threonine-protein kinase CTR1 [EC:2.7.11.1] | (RefSeq) serine/threonine-protein kinase CTR1 (A)	PREDICTED: serine/threonine-protein kinase HT1 [Vitis vinifera]	STY13_ARATH RecName: Full=Serine/threonine-protein kinase STY13 {ECO:0000305}; EC=2.7.11.1 {ECO:0000269|PubMed:16429265}; AltName: Full=AtSTYPK {ECO:0000303|PubMed:17291444}; AltName: Full=Serine/threonine/tyrosine-protein kinase 13 {ECO:0000303|PubMed:16429265};	At5g50180	GO:0005737,cytoplasm; GO:0005886,plasma membrane; GO:0005524,ATP binding; GO:0004672,protein kinase activity; GO:0106310,protein serine kinase activity; GO:0004674,protein serine/threonine kinase activity; GO:0004712,protein serine/threonine/tyrosine kinase activity; GO:0106311,protein threonine kinase activity; GO:0004713,protein tyrosine kinase activity; GO:0006468,protein phosphorylation; GO:0…	--
Vitvi14g01484	1.78196	2.45999e-07	2.68457e-06	up	--	unnamed protein product, partial [Vitis vinifera]	--	--	GO:0005524,ATP binding; GO:0016887,ATPase activity; GO:0000166,nucleotide binding; GO:0003674,molecular_function; GO:0005488,binding; GO:0017076,purine nucleotide binding; GO:0030554,adenyl nucleotide binding; GO:0032553,ribonucleotide binding; GO:0032555,purine ribonucleotide binding; GO:0032559,adenyl ribonucleotide binding; GO:0035639,purine ribonucleoside triphosphate binding; GO:0036094,smal…	--
Vitvi04g01306	1.76698	0.000398154	0.00209	up	--	PREDICTED: late embryogenesis abundant protein D-29 [Vitis vinifera]	--	--	GO:0016021,integral component of membrane; GO:0005575,cellular_component; GO:0016020,membrane; GO:0031224,intrinsic component of membrane; GO:0110165,cellular anatomical entity	--
novel.657	1.75274	2.44138e-05	0.000174441	up	--	hypothetical protein VITISV_000591 [Vitis vinifera]	--	--	--	--
Vitvi14g02001	1.74821	0.000223528	0.00125253	up	K09286 EREBP-like factor | (RefSeq) ethylene-responsive transcription factor RAP2-2 (A)	PREDICTED: ethylene-responsive transcription factor RAP2-2 [Vitis vinifera]	ERN1_MEDTR RecName: Full=Ethylene-responsive transcription factor ERN1 {ECO:0000305}; Short=ERF transcription factor ERN1 {ECO:0000305}; AltName: Full=NF box-binding protein 1 {ECO:0000303|PubMed:17827349}; AltName: Full=Protein ERF REQUIRED FOR NODULATION 1 {ECO:0000303|PubMed:17827349};	At5g19790	GO:0005634,nucleus; GO:0003700,DNA-binding transcription factor activity; GO:0043565,sequence-specific DNA binding; GO:0009877,nodulation; GO:0045893,positive regulation of transcription, DNA-templated; GO:0003674,molecular_function; GO:0140110,transcription regulator activity; GO:0003676,nucleic acid binding; GO:0003677,DNA binding; GO:0005488,binding; GO:0097159,organic cyclic compound binding;…	AP2/ERF-ERF
Vitvi16g00667	1.74812	1.54086e-05	0.000115367	up	--	--	--	--	--	--
Vitvi06g01470	1.74658	6.70949e-10	1.09269e-08	up	K10798 poly [ADP-ribose] polymerase 2/3/4 [EC:2.4.2.30] | (RefSeq) poly [ADP-ribose] polymerase 3 (A)	unnamed protein product, partial [Vitis vinifera]	PARP3_SOYBN RecName: Full=Protein ADP-ribosyltransferase PARP3 {ECO:0000250|UniProtKB:Q9Y6F1}; EC=2.4.2.- {ECO:0000250|UniProtKB:Q9Y6F1}; AltName: Full=NAD(+) ADP-ribosyltransferase 3; Short=ADPRT-3; AltName: Full=Poly [ADP-ribose] polymerase 3; Short=PARP-3; AltName: Full=Poly[ADP-ribose] synthase 3;	At5g22470	GO:0005730,nucleolus; GO:0003677,DNA binding; GO:0003950,NAD+ ADP-ribosyltransferase activity; GO:1990404,protein ADP-ribosylase activity; GO:0006302,double-strand break repair; GO:0070212,protein poly-ADP-ribosylation; GO:0003674,molecular_function; GO:0003676,nucleic acid binding; GO:0005488,binding; GO:0097159,organic cyclic compound binding; GO:1901363,heterocyclic compound binding; GO:000382…	--
Vitvi04g01693	1.742	0.0020787	0.00880806	up	--	PREDICTED: NAD(P)H-quinone oxidoreductase subunit O, chloroplastic isoform X1 [Vitis vinifera]	NDHO_ARATH RecName: Full=NAD(P)H-quinone oxidoreductase subunit O, chloroplastic {ECO:0000305}; EC=7.1.1.- {ECO:0000305}; AltName: Full=NAD(P)H dehydrogenase subunit O {ECO:0000303|PubMed:21785130}; Short=NDH subunit O {ECO:0000305}; Short=NDH-O {ECO:0000303|PubMed:15608332}; AltName: Full=NADH-plastoquinone oxidoreductase subunit O {ECO:0000305}; Flags: Precursor;	At1g74880	GO:0009507,chloroplast; GO:0009535,chloroplast thylakoid membrane; GO:0005739,mitochondrion; GO:0010598,NAD(P)H dehydrogenase complex (plastoquinone); GO:0005886,plasma membrane; GO:0016655,oxidoreductase activity, acting on NAD(P)H, quinone or similar compound as acceptor; GO:0048038,quinone binding; GO:0010258,NADH dehydrogenase complex (plastoquinone) assembly; GO:0003674,molecular_function; G…	--
Vitvi13g00178	1.73938	0.00036651	0.0019431	up	--	PREDICTED: uncharacterized protein LOC100244995 [Vitis vinifera]	--	At3g56360	--	--
Vitvi10g01899	1.73802	0.000918903	0.00434943	up	--	unnamed protein product, partial [Vitis vinifera]	--	--	GO:0016021,integral component of membrane; GO:0005575,cellular_component; GO:0016020,membrane; GO:0031224,intrinsic component of membrane; GO:0110165,cellular anatomical entity	--
Vitvi18g03022	1.72946	1.4618e-07	1.6543e-06	up	K05909 laccase [EC:1.10.3.2] | (RefSeq) laccase-14 (A)	PREDICTED: laccase-14 [Vitis vinifera]	LAC14_ARATH RecName: Full=Laccase-14; EC=1.10.3.2; AltName: Full=Benzenediol:oxygen oxidoreductase 14; AltName: Full=Diphenol oxidase 14; AltName: Full=Urishiol oxidase 14; Flags: Precursor;	At5g09360	GO:0048046,apoplast; GO:0005507,copper ion binding; GO:0052716,hydroquinone:oxygen oxidoreductase activity; GO:0016491,oxidoreductase activity; GO:0046274,lignin catabolic process; GO:0003674,molecular_function; GO:0005488,binding; GO:0043167,ion binding; GO:0043169,cation binding; GO:0046872,metal ion binding; GO:0046914,transition metal ion binding; GO:0003824,catalytic activity; GO:0016679,oxi…	--
Vitvi09g00284	1.72913	2.08712e-50	6.29912e-48	up	--	unnamed protein product, partial [Vitis vinifera]	Y3136_ARATH RecName: Full=Clavaminate synthase-like protein At3g21360; EC=1.-.-.-;	At3g21360	GO:0005829,cytosol; GO:0005634,nucleus; GO:0046872,metal ion binding; GO:0016491,oxidoreductase activity; GO:0003674,molecular_function; GO:0005488,binding; GO:0043167,ion binding; GO:0043169,cation binding; GO:0003824,catalytic activity; GO:0005575,cellular_component; GO:0005622,intracellular anatomical structure; GO:0005737,cytoplasm; GO:0110165,cellular anatomical entity; GO:0043226,organelle;…	--
Vitvi13g01963	1.72862	5.47623e-06	4.52681e-05	up	K07517 Delta3-Delta2-enoyl-CoA isomerase [EC:5.3.3.8] | (RefSeq) enoyl-CoA delta isomerase 1, peroxisomal-like (A)	PREDICTED: enoyl-CoA delta isomerase 1, peroxisomal-like [Vitis vinifera]	ECI1_ARATH RecName: Full=Enoyl-CoA delta isomerase 1, peroxisomal {ECO:0000305}; EC=5.3.3.8 {ECO:0000269|PubMed:18657232}; AltName: Full=Delta(3),Delta(2)-enoyl CoA isomerase 1 {ECO:0000303|PubMed:18657232}; Short=AtECI1 {ECO:0000303|PubMed:18657232};	At1g65520	GO:0005777,peroxisome; GO:0004165,dodecenoyl-CoA delta-isomerase activity; GO:0004300,enoyl-CoA hydratase activity; GO:0006635,fatty acid beta-oxidation; GO:0009062,fatty acid catabolic process; GO:0003674,molecular_function; GO:0003824,catalytic activity; GO:0016853,isomerase activity; GO:0016860,intramolecular oxidoreductase activity; GO:0016863,intramolecular oxidoreductase activity, transposi…	--
Vitvi09g00065	1.72789	6.32212e-05	0.000407565	up	K13415 protein brassinosteroid insensitive 1 [EC:2.7.10.1 2.7.11.1] | (RefSeq) systemin receptor SR160 (A)	unnamed protein product, partial [Vitis vinifera]	PRK3_ARATH RecName: Full=Pollen receptor-like kinase 3 {ECO:0000303|PubMed:12139002}; Short=AtPRK3 {ECO:0000303|PubMed:23024212}; EC=2.7.11.1 {ECO:0000305}; Flags: Precursor;	At3g42880	GO:0016021,integral component of membrane; GO:0009506,plasmodesma; GO:0005524,ATP binding; GO:0106310,protein serine kinase activity; GO:0004674,protein serine/threonine kinase activity; GO:0106311,protein threonine kinase activity; GO:0080092,regulation of pollen tube growth; GO:0000166,nucleotide binding; GO:0003674,molecular_function; GO:0005488,binding; GO:0017076,purine nucleotide binding; G…	--
Vitvi16g01782	1.71776	0.00316221	0.0126828	up	K11644 paired amphipathic helix protein Sin3a | (RefSeq) paired amphipathic helix protein Sin3-like 4 (A)	paired amphipathic helix protein Sin3-like 2 isoform X2 [Arachis ipaensis]	SNL5_ARATH RecName: Full=Paired amphipathic helix protein Sin3-like 5;	At1g59890	GO:0000785,chromatin; GO:0000118,histone deacetylase complex; GO:0003714,transcription corepressor activity; GO:0016575,histone deacetylation; GO:0000122,negative regulation of transcription by RNA polymerase II; GO:0003674,molecular_function; GO:0003712,transcription coregulator activity; GO:0098772,molecular function regulator; GO:0140110,transcription regulator activity; GO:0006325,chromatin o…	Others
Vitvi11g00677	1.71443	3.14015e-20	1.44662e-18	up	K07198 5'-AMP-activated protein kinase, catalytic alpha subunit [EC:2.7.11.11] | (RefSeq) CIPK03; CBL-interacting protein kinase 03 (A)	uncharacterized protein LOC100241657 [Vitis vinifera]	CIPK6_ARATH RecName: Full=CBL-interacting serine/threonine-protein kinase 6; EC=2.7.11.1; AltName: Full=SNF1-related kinase 3.14; AltName: Full=SOS2-like protein kinase PKS4; AltName: Full=SOS3-interacting protein 3;	At4g30960	GO:0005783,endoplasmic reticulum; GO:0005524,ATP binding; GO:0106310,protein serine kinase activity; GO:0106311,protein threonine kinase activity; GO:0010540,basipetal auxin transport; GO:0042538,hyperosmotic salinity response; GO:0007275,multicellular organism development; GO:0009651,response to salt stress; GO:0009414,response to water deprivation; GO:0007165,signal transduction; GO:0000166,nuc…	--
Vitvi04g01794	1.71218	2.60994e-07	2.82984e-06	up	K13993 HSP20 family protein | (RefSeq) 17.3 kDa class II heat shock protein (A)	PREDICTED: 17.3 kDa class II heat shock protein [Vitis vinifera]	HSP21_SOLPE RecName: Full=17.3 kDa class II heat shock protein; AltName: Full=Hsp17.3; AltName: Full=Hsp20.2;	At5g12020	GO:0005737,cytoplasm; GO:0005575,cellular_component; GO:0005622,intracellular anatomical structure; GO:0110165,cellular anatomical entity	--
Vitvi09g00046	1.70808	5.17492e-13	1.23427e-11	up	K14488 SAUR family protein | (RefSeq) auxin-responsive protein SAUR71-like (A)	PREDICTED: auxin-responsive protein SAUR50 [Vitis vinifera]	SAU78_ARATH RecName: Full=Auxin-responsive protein SAUR78 {ECO:0000305}; AltName: Full=Protein SMALL AUXIN UP RNA 78 {ECO:0000303|PubMed:26207341};	At1g72430	GO:0005737,cytoplasm; GO:0019897,extrinsic component of plasma membrane; GO:0005634,nucleus; GO:0071456,cellular response to hypoxia; GO:0009873,ethylene-activated signaling pathway; GO:0007275,multicellular organism development; GO:0030307,positive regulation of cell growth; GO:0009733,response to auxin; GO:0001666,response to hypoxia; GO:0006950,response to stress; GO:0008150,biological_process…	--
Vitvi19g02364	1.70793	0.000301323	0.00163487	up	K03686 molecular chaperone DnaJ | (RefSeq) chaperone protein DnaJ (A)	PREDICTED: dnaJ homolog subfamily B member 5-like [Vitis vinifera]	DNJA6_ARATH RecName: Full=Chaperone protein dnaJ A6, chloroplastic {ECO:0000305}; Short=atDjA6 {ECO:0000303|PubMed:23894646}; AltName: Full=Chaperone protein dnaJ A26 {ECO:0000303|PubMed:11599562}; Short=AtDjA26 {ECO:0000303|PubMed:11599562}; Flags: Precursor;	At5g37380	GO:0009507,chloroplast; GO:0009941,chloroplast envelope; GO:0009535,chloroplast thylakoid membrane; GO:0005737,cytoplasm; GO:0005773,vacuole; GO:0005524,ATP binding; GO:0031072,heat shock protein binding; GO:0046872,metal ion binding; GO:0051082,unfolded protein binding; GO:0051085,chaperone cofactor-dependent protein refolding; GO:0042026,protein refolding; GO:0009408,response to heat; GO:000016…	--
Vitvi16g00929	1.70717	8.14375e-15	2.34414e-13	up	K00008 L-iditol 2-dehydrogenase [EC:1.1.1.14] | (RefSeq) L-IDH2; sorbitol dehydrogenase (A)	PREDICTED: sorbitol dehydrogenase isoform X1 [Vitis vinifera]	DHSO_ARATH RecName: Full=Sorbitol dehydrogenase {ECO:0000303|Ref.7}; Short=SDH {ECO:0000303|Ref.7}; EC=1.1.1.- {ECO:0000269|Ref.7}; AltName: Full=Polyol dehydrogenase {ECO:0000305|Ref.7}; AltName: Full=Ribitol dehydrogenase {ECO:0000303|Ref.7}; Short=RDH {ECO:0000303|Ref.7}; EC=1.1.1.56 {ECO:0000269|Ref.7}; AltName: Full=Xylitol dehydrogenase {ECO:0000303|Ref.7}; Short=XDH {ECO:0000303|Ref.7}; EC…	At5g51970	GO:0005737,cytoplasm; GO:0005829,cytosol; GO:0031966,mitochondrial membrane; GO:0005886,plasma membrane; GO:0009506,plasmodesma; GO:0009536,plastid; GO:0046526,D-xylulose reductase activity; GO:0003939,L-iditol 2-dehydrogenase activity; GO:0050255,ribitol 2-dehydrogenase activity; GO:0008270,zinc ion binding; GO:0003674,molecular_function; GO:0003824,catalytic activity; GO:0016491,oxidoreductase …	--
Vitvi18g00525	1.70626	3.71166e-05	0.000253191	up	--	PREDICTED: protein NETWORKED 2A [Vitis vinifera]	NET2A_ARATH RecName: Full=Protein NETWORKED 2A {ECO:0000303|PubMed:22840520};	At1g58210	GO:0005886,plasma membrane; GO:0051015,actin filament binding; GO:0003674,molecular_function; GO:0003779,actin binding; GO:0005488,binding; GO:0005515,protein binding; GO:0008092,cytoskeletal protein binding; GO:0044877,protein-containing complex binding; GO:0005575,cellular_component; GO:0016020,membrane; GO:0071944,cell periphery; GO:0110165,cellular anatomical entity	--
Vitvi08g01222	1.70596	2.63759e-07	2.85522e-06	up	--	--	--	--	GO:0005634,nucleus; GO:0045839,negative regulation of mitotic nuclear division; GO:0032875,regulation of DNA endoreduplication; GO:0000278,mitotic cell cycle; GO:0000280,nuclear division; GO:0006996,organelle organization; GO:0007049,cell cycle; GO:0007088,regulation of mitotic nuclear division; GO:0007346,regulation of mitotic cell cycle; GO:0008150,biological_process; GO:0009987,cellular proces…	--
Vitvi09g00870	1.70335	0.00192287	0.00825174	up	K01164 ribonuclease P/MRP protein subunit POP1 [EC:3.1.26.5] | (RefSeq) ribonucleases P/MRP protein subunit POP1 (A)	PREDICTED: ribonucleases P/MRP protein subunit POP1 [Vitis vinifera]	POP1_ARATH RecName: Full=Ribonucleases P/MRP protein subunit POP1 {ECO:0000303|PubMed:22549728, ECO:0000303|PubMed:22641852}; Short=Pop1p {ECO:0000303|PubMed:22641852}; Short=RNase P/MRP POP1 {ECO:0000303|PubMed:22549728, ECO:0000303|PubMed:22641852}; EC=3.1.26.5 {ECO:0000250|UniProtKB:Q99575}; AltName: Full=RNA-processing protein POP1 {ECO:0000303|PubMed:22549728};	At2g47290	GO:0005655,nucleolar ribonuclease P complex; GO:0000172,ribonuclease MRP complex; GO:0004526,ribonuclease P activity; GO:0090502,RNA phosphodiester bond hydrolysis, endonucleolytic; GO:0006364,rRNA processing; GO:0003674,molecular_function; GO:0003824,catalytic activity; GO:0004518,nuclease activity; GO:0004519,endonuclease activity; GO:0004521,endoribonuclease activity; GO:0004540,ribonuclease a…	--
Vitvi13g00298	1.69011	0.00135179	0.00608713	up	--	PREDICTED: dof zinc finger protein DOF3.6 isoform X2 [Vitis vinifera]	DOF36_ARATH RecName: Full=Dof zinc finger protein DOF3.6; Short=AtDOF3.6; AltName: Full=OBF-binding protein 3;	At3g55370	GO:0005634,nucleus; GO:0003677,DNA binding; GO:0046872,metal ion binding; GO:0006355,regulation of transcription, DNA-templated; GO:0003674,molecular_function; GO:0003676,nucleic acid binding; GO:0005488,binding; GO:0097159,organic cyclic compound binding; GO:1901363,heterocyclic compound binding; GO:0043167,ion binding; GO:0043169,cation binding; GO:0006139,nucleobase-containing compound metabol…	C2C2-Dof
Vitvi07g02972	1.68979	0.00366463	0.0144114	up	--	PREDICTED: ankyrin repeat-containing protein NPR4 [Vitis vinifera]	--	At3g18670	GO:0016021,integral component of membrane; GO:0016020,membrane; GO:0005575,cellular_component; GO:0031224,intrinsic component of membrane; GO:0110165,cellular anatomical entity	--
Vitvi12g02429	1.68573	0.00092382	0.00436554	up	--	hypothetical protein VITISV_044272 [Vitis vinifera]	--	--	GO:0016021,integral component of membrane; GO:0005575,cellular_component; GO:0016020,membrane; GO:0031224,intrinsic component of membrane; GO:0110165,cellular anatomical entity	--
Vitvi01g01509	1.68304	2.57309e-07	2.79439e-06	up	K14494 DELLA protein | (RefSeq) DELLA protein GAI (A)	PREDICTED: scarecrow-like protein 21 [Vitis vinifera]	RAD1_LOTJA RecName: Full=GRAS family protein RAD1 {ECO:0000305}; AltName: Full=Protein REQUIRED FOR ARBUSCULE DEVELOPMENT 1 {ECO:0000303|PubMed:25560877}; Short=LjRAD1 {ECO:0000303|PubMed:25560877};	At1g66350	GO:0005634,nucleus; GO:0036377,arbuscular mycorrhizal association; GO:0016036,cellular response to phosphate starvation; GO:0010247,detection of phosphate ion; GO:0006355,regulation of transcription, DNA-templated; GO:0009610,response to symbiotic fungus; GO:0008150,biological_process; GO:0044403,biological process involved in symbiotic interaction; GO:0044419,biological process involved in inter…	GRAS
Vitvi15g00430	1.68235	1.71844e-08	2.2678e-07	up	--	hypothetical protein DCAR_031432 [Daucus carota subsp. sativus]	--	--	--	--
Vitvi18g00691	1.6799	1.19037e-13	3.0559e-12	up	--	PREDICTED: peamaclein [Vitis vinifera]	SNAK1_SOLTU RecName: Full=Snakin-1; Flags: Precursor;	At2g14900	GO:0005618,cell wall; GO:0005576,extracellular region; GO:0006952,defense response; GO:0006950,response to stress; GO:0008150,biological_process; GO:0050896,response to stimulus; GO:0005575,cellular_component; GO:0030312,external encapsulating structure; GO:0071944,cell periphery; GO:0110165,cellular anatomical entity	--
Vitvi04g01475	1.67558	0.000589208	0.00294283	up	K08472 mlo protein | (RefSeq) MLO17; MLO-like protein 4 (A)	PREDICTED: MLO-like protein 4 [Vitis vinifera]	MLO4_ARATH RecName: Full=MLO-like protein 4; Short=AtMlo4;	At5g53760	GO:0016021,integral component of membrane; GO:0005516,calmodulin binding; GO:0006952,defense response; GO:0009607,response to biotic stimulus; GO:0003674,molecular_function; GO:0005488,binding; GO:0005515,protein binding; GO:0006950,response to stress; GO:0008150,biological_process; GO:0050896,response to stimulus; GO:0005575,cellular_component; GO:0016020,membrane; GO:0031224,intrinsic component…	--
Vitvi14g01614	1.6755	0.00247505	0.0102528	up	--	unnamed protein product, partial [Vitis vinifera]	Y231_RICCO RecName: Full=Glycosyltransferase family 92 protein RCOM_0530710; EC=2.4.1.- {ECO:0000305};	At3g27330	GO:0016021,integral component of membrane; GO:0016757,transferase activity, transferring glycosyl groups; GO:0003674,molecular_function; GO:0003824,catalytic activity; GO:0016740,transferase activity; GO:0005575,cellular_component; GO:0016020,membrane; GO:0031224,intrinsic component of membrane; GO:0110165,cellular anatomical entity	--
Vitvi13g00490	1.67209	1.7539e-11	3.54611e-10	up	K13993 HSP20 family protein | (RefSeq) 18.1 kDa class I heat shock protein (A)	PREDICTED: 18.1 kDa class I heat shock protein [Vitis vinifera]	HSP11_PEA RecName: Full=18.1 kDa class I heat shock protein; AltName: Full=HSP 18.1;	At1g53540	GO:0005737,cytoplasm; GO:0032991,protein-containing complex; GO:0042802,identical protein binding; GO:0050821,protein stabilization; GO:0003674,molecular_function; GO:0005488,binding; GO:0005515,protein binding; GO:0008150,biological_process; GO:0031647,regulation of protein stability; GO:0065007,biological regulation; GO:0065008,regulation of biological quality; GO:0005575,cellular_component; GO…	--
Vitvi01g00714	1.67044	9.00724e-05	0.000561124	up	K18819 inositol 3-alpha-galactosyltransferase [EC:2.4.1.123] | (RefSeq) galactinol synthase 1 (A)	PREDICTED: galactinol synthase 1 [Vitis vinifera]	GOLS1_AJURE RecName: Full=Galactinol synthase 1; Short=ArGolS1; Short=GolS-1; EC=2.4.1.123;	At1g60470	GO:0005737,cytoplasm; GO:0047216,inositol 3-alpha-galactosyltransferase activity; GO:0046872,metal ion binding; GO:0052576,carbohydrate storage; GO:0070417,cellular response to cold; GO:0006012,galactose metabolic process; GO:0010325,raffinose family oligosaccharide biosynthetic process; GO:0003674,molecular_function; GO:0003824,catalytic activity; GO:0008194,UDP-glycosyltransferase activity; GO:…	--
Vitvi08g01848	1.66758	9.14129e-09	1.25992e-07	up	K24188 cytochrome P450 family 93 subfamily A [EC:1.14.-.-] | (RefSeq) cytochrome P450 93A3 (A)	PREDICTED: cytochrome P450 93A2 [Vitis vinifera]	C93A1_SOYBN RecName: Full=3,9-dihydroxypterocarpan 6A-monooxygenase; EC=1.14.14.93 {ECO:0000269|PubMed:9720921}; AltName: Full=Cytochrome P450 93A1; AltName: Full=Dihydroxypterocarpan 6a-hydroxylase; Short=D6aH;	At5g06900	GO:0016020,membrane; GO:0047082,3,9-dihydroxypterocarpan 6a-monooxygenase activity; GO:0020037,heme binding; GO:0005506,iron ion binding; GO:0016709,oxidoreductase activity, acting on paired donors, with incorporation or reduction of molecular oxygen, NAD(P)H as one donor, and incorporation of one atom of oxygen; GO:0006952,defense response; GO:0003674,molecular_function; GO:0003824,catalytic act…	--
Vitvi01g00539	1.66427	1.24387e-25	8.68473e-24	up	K14379 tartrate-resistant acid phosphatase type 5 [EC:3.1.3.2] | (RefSeq) purple acid phosphatase 3 (A)	PREDICTED: purple acid phosphatase 3 [Vitis vinifera]	PPA3_ARATH RecName: Full=Purple acid phosphatase 3; EC=3.1.3.2; Flags: Precursor;	At1g14700	GO:0005576,extracellular region; GO:0005773,vacuole; GO:0003993,acid phosphatase activity; GO:0008199,ferric iron binding; GO:0008198,ferrous iron binding; GO:0003674,molecular_function; GO:0003824,catalytic activity; GO:0016787,hydrolase activity; GO:0016788,hydrolase activity, acting on ester bonds; GO:0016791,phosphatase activity; GO:0042578,phosphoric ester hydrolase activity; GO:0005488,bind…	--
Vitvi10g01622	1.65957	0.000129742	0.000779145	up	K20716 mitogen-activated protein kinase kinase kinase 17/18 | (RefSeq) mitogen-activated protein kinase kinase kinase A-like (A)	PREDICTED: mitogen-activated protein kinase kinase kinase A-like [Vitis vinifera]	M3K18_ARATH RecName: Full=Mitogen-activated protein kinase kinase kinase 18 {ECO:0000303|PubMed:26443375}; EC=2.7.11.25 {ECO:0000255|PROSITE-ProRule:PRU00159, ECO:0000269|PubMed:25680457, ECO:0000269|PubMed:26443375};	At5g55090	GO:0005634,nucleus; GO:0005524,ATP binding; GO:0004709,MAP kinase kinase kinase activity; GO:0004672,protein kinase activity; GO:0019901,protein kinase binding; GO:0106310,protein serine kinase activity; GO:0004674,protein serine/threonine kinase activity; GO:0106311,protein threonine kinase activity; GO:0009738,abscisic acid-activated signaling pathway; GO:1902457,negative regulation of stomatal…	--
Vitvi05g00726	1.65755	0.000320819	0.00173175	up	--	PREDICTED: proline-rich 33 kDa extensin-related protein-like [Vitis vinifera]	--	--	--	--
Vitvi03g00582	1.65199	5.87561e-10	9.63887e-09	up	--	PREDICTED: zinc finger protein KNUCKLES [Vitis vinifera]	ZFP4_ARATH RecName: Full=Zinc finger protein 4 {ECO:0000305};	At1g66140	GO:0005634,nucleus; GO:0003700,DNA-binding transcription factor activity; GO:0046872,metal ion binding; GO:0000976,transcription regulatory region sequence-specific DNA binding; GO:0009738,abscisic acid-activated signaling pathway; GO:0019760,glucosinolate metabolic process; GO:0009788,negative regulation of abscisic acid-activated signaling pathway; GO:0006355,regulation of transcription, DNA-te…	--
Vitvi09g00949	1.64639	0.000169352	0.000985062	up	K13457 disease resistance protein RPM1 | (RefSeq) disease resistance protein RPM1 (A)	PREDICTED: putative disease resistance protein At1g50180 [Vitis vinifera]	RP8L2_ARATH RecName: Full=Probable disease resistance RPP8-like protein 2;	At1g53350	GO:0043531,ADP binding; GO:0005524,ATP binding; GO:0006952,defense response; GO:0000166,nucleotide binding; GO:0003674,molecular_function; GO:0005488,binding; GO:0017076,purine nucleotide binding; GO:0030554,adenyl nucleotide binding; GO:0032553,ribonucleotide binding; GO:0032555,purine ribonucleotide binding; GO:0032559,adenyl ribonucleotide binding; GO:0036094,small molecule binding; GO:0043167…	--
Vitvi18g00189	1.64602	4.36807e-53	1.4449e-50	up	K20628 expansin | (RefSeq) expansin-B3 (A)	PREDICTED: expansin-A11 [Vitis vinifera]	EXP11_ARATH RecName: Full=Expansin-A11; Short=AtEXPA11; AltName: Full=Alpha-expansin-11; Short=At-EXP11; Short=AtEx11; AltName: Full=Ath-ExpAlpha-1.14; Flags: Precursor;	At1g20190	GO:0005618,cell wall; GO:0005576,extracellular region; GO:0016020,membrane; GO:0009664,plant-type cell wall organization; GO:0008150,biological_process; GO:0009987,cellular process; GO:0016043,cellular component organization; GO:0045229,external encapsulating structure organization; GO:0071554,cell wall organization or biogenesis; GO:0071555,cell wall organization; GO:0071669,plant-type cell wall…	--
Vitvi04g00347	1.64085	7.46149e-06	5.9864e-05	up	--	PREDICTED: BURP domain protein RD22-like [Vitis vinifera]	RD22_ARATH RecName: Full=BURP domain protein RD22 {ECO:0000303|PubMed:9790599}; AltName: Full=Dehydration-responsive protein RD22 {ECO:0000303|PubMed:8479424}; Flags: Precursor;	At5g25610	GO:0005768,endosome; GO:0005794,Golgi apparatus; GO:0005802,trans-Golgi network; GO:0003729,mRNA binding; GO:0009651,response to salt stress; GO:0003674,molecular_function; GO:0003676,nucleic acid binding; GO:0003723,RNA binding; GO:0005488,binding; GO:0097159,organic cyclic compound binding; GO:1901363,heterocyclic compound binding; GO:0006950,response to stress; GO:0006970,response to osmotic s…	--
Vitvi13g00536	1.63745	4.87251e-40	8.4032e-38	up	K25006 RNA-binding protein 24/38 | (RefSeq) RNA-binding protein 38 (A)	PREDICTED: probable RNA-binding protein ARP1 isoform X2 [Vitis vinifera]	ARP1_ARATH RecName: Full=Probable RNA-binding protein ARP1; AltName: Full=ABA-regulated RNA-binding protein 1 {ECO:0000303|PubMed:23040517};	At3g54770	GO:0005634,nucleus; GO:0003729,mRNA binding; GO:0010029,regulation of seed germination; GO:0009737,response to abscisic acid; GO:0009651,response to salt stress; GO:0009414,response to water deprivation; GO:0003674,molecular_function; GO:0003676,nucleic acid binding; GO:0003723,RNA binding; GO:0005488,binding; GO:0097159,organic cyclic compound binding; GO:1901363,heterocyclic compound binding; G…	--
Vitvi02g00174	1.63633	0.000403651	0.00211555	up	--	unnamed protein product, partial [Vitis vinifera]	--	--	--	--
Vitvi13g01760	1.63445	6.25788e-18	2.36463e-16	up	K13466 EIX receptor 1/2 | (RefSeq) receptor-like protein 12 (A)	DNA-damage-repair/toleration protein DRT100-like precursor [Vitis vinifera]	DR100_ARATH RecName: Full=DNA damage-repair/toleration protein DRT100; Flags: Precursor;	At3g12610	GO:0009507,chloroplast; GO:0000166,nucleotide binding; GO:0006281,DNA repair; GO:0003674,molecular_function; GO:0005488,binding; GO:0036094,small molecule binding; GO:0097159,organic cyclic compound binding; GO:1901265,nucleoside phosphate binding; GO:1901363,heterocyclic compound binding; GO:0006139,nucleobase-containing compound metabolic process; GO:0006259,DNA metabolic process; GO:0006725,ce…	--
novel.1217	1.63365	3.46644e-05	0.000238235	up	K09422 transcription factor MYB, plant | (RefSeq) transcription factor MYB39 (A)	hypothetical protein VITISV_001308 [Vitis vinifera]	--	At1g20390	GO:0046872,metal ion binding; GO:0003676,nucleic acid binding; GO:0004523,RNA-DNA hybrid ribonuclease activity; GO:0003674,molecular_function; GO:0005488,binding; GO:0043167,ion binding; GO:0043169,cation binding; GO:0097159,organic cyclic compound binding; GO:1901363,heterocyclic compound binding; GO:0003824,catalytic activity; GO:0004518,nuclease activity; GO:0004519,endonuclease activity; GO:0…	--
Vitvi13g00507	1.63202	0.00139621	0.00625559	up	K01100 sedoheptulose-bisphosphatase [EC:3.1.3.37] | (RefSeq) sedoheptulose-1,7-bisphosphatase, chloroplastic (A)	PREDICTED: sedoheptulose-1,7-bisphosphatase, chloroplastic [Vitis vinifera]	S17P_ARATH RecName: Full=Sedoheptulose-1,7-bisphosphatase, chloroplastic; EC=3.1.3.37; AltName: Full=SED(1,7)P2ase; AltName: Full=Sedoheptulose bisphosphatase; Short=SBPase; Flags: Precursor;	At3g55800	GO:0048046,apoplast; GO:0009507,chloroplast; GO:0009941,chloroplast envelope; GO:0009570,chloroplast stroma; GO:0005737,cytoplasm; GO:0005829,cytosol; GO:0009579,thylakoid; GO:0042132,fructose 1,6-bisphosphate 1-phosphatase activity; GO:0046872,metal ion binding; GO:0050278,sedoheptulose-bisphosphatase activity; GO:0016051,carbohydrate biosynthetic process; GO:0042742,defense response to bacteriu…	--
Vitvi16g00098	1.62906	5.68034e-08	6.88579e-07	up	K09422 transcription factor MYB, plant | (RefSeq) transcription factor MYB39 (A)	PREDICTED: transcription factor MYB39 [Vitis vinifera]	MYB93_ARATH RecName: Full=Transcription factor MYB93 {ECO:0000303|PubMed:11597504}; AltName: Full=Myb-related protein 93 {ECO:0000303|PubMed:11597504}; Short=AtMYB93 {ECO:0000303|PubMed:11597504};	At3g02940	GO:0005737,cytoplasm; GO:0005634,nucleus; GO:0003700,DNA-binding transcription factor activity; GO:0000976,transcription regulatory region sequence-specific DNA binding; GO:0071365,cellular response to auxin stimulus; GO:1901332,negative regulation of lateral root development; GO:0040008,regulation of growth; GO:0003674,molecular_function; GO:0140110,transcription regulator activity; GO:0001067,r…	MYB
novel.231	1.61811	0.000260443	0.00143585	up	--	hypothetical protein VITISV_026051 [Vitis vinifera]	--	At3g30570	--	--
Vitvi05g00681	1.61645	1.37702e-06	1.28103e-05	up	K10999 cellulose synthase A [EC:2.4.1.12] | (RefSeq) cellulose synthase A catalytic subunit 4 [UDP-forming] (A)	unnamed protein product, partial [Vitis vinifera]	CSLG2_ARATH RecName: Full=Cellulose synthase-like protein G2; Short=AtCslG2; EC=2.4.1.-;	At4g24000	GO:0000139,Golgi membrane; GO:0016021,integral component of membrane; GO:0005886,plasma membrane; GO:0005802,trans-Golgi network; GO:0016760,cellulose synthase (UDP-forming) activity; GO:0051753,mannan synthase activity; GO:0071555,cell wall organization; GO:0030244,cellulose biosynthetic process; GO:0009833,plant-type primary cell wall biogenesis; GO:0003674,molecular_function; GO:0003824,cataly…	--
Vitvi07g01364	1.61466	4.04612e-12	8.88386e-11	up	--	PREDICTED: PLAT domain-containing protein 3-like [Vitis vinifera]	PLAT2_ARATH RecName: Full=PLAT domain-containing protein 2 {ECO:0000305}; Short=AtPLAT2 {ECO:0000303|PubMed:25396746}; Short=PLAT domain protein 2 {ECO:0000303|PubMed:25396746}; Flags: Precursor;	At2g22170	GO:0005783,endoplasmic reticulum; GO:0099503,secretory vesicle; GO:0009579,thylakoid; GO:0005773,vacuole; GO:0004096,catalase activity; GO:0020037,heme binding; GO:0003674,molecular_function; GO:0003824,catalytic activity; GO:0004601,peroxidase activity; GO:0016209,antioxidant activity; GO:0016491,oxidoreductase activity; GO:0016684,oxidoreductase activity, acting on peroxide as acceptor; GO:0005…	--
Vitvi13g01990	1.60475	0.000339104	0.00181931	up	--	hypothetical protein VITISV_007437 [Vitis vinifera]	SMR5_ARATH RecName: Full=Cyclin-dependent protein kinase inhibitor SMR5 {ECO:0000303|PubMed:17599908, ECO:0000303|PubMed:24399300, ECO:0000303|PubMed:26546445}; AltName: Full=Protein SIAMESE-RELATED 5 {ECO:0000303|PubMed:17599908, ECO:0000303|PubMed:24399300, ECO:0000303|PubMed:26546445};	--	GO:0005634,nucleus; GO:0004860,protein kinase inhibitor activity; GO:0007049,cell cycle; GO:0006974,cellular response to DNA damage stimulus; GO:0045839,negative regulation of mitotic nuclear division; GO:0032875,regulation of DNA endoreduplication; GO:0003674,molecular_function; GO:0004857,enzyme inhibitor activity; GO:0019207,kinase regulator activity; GO:0019210,kinase inhibitor activity; GO:0…	--
Vitvi04g02064	1.60339	0.0110399	0.0363043	up	K14488 SAUR family protein | (RefSeq) auxin-responsive protein SAUR21 (A)	PREDICTED: auxin-responsive protein SAUR21 [Vitis vinifera]	SAU23_ARATH RecName: Full=Auxin-responsive protein SAUR23 {ECO:0000305}; AltName: Full=Protein SMALL AUXIN UP RNA 23 {ECO:0000303|PubMed:12036261};	At4g34810	GO:0005886,plasma membrane; GO:0009734,auxin-activated signaling pathway; GO:0007275,multicellular organism development; GO:0040008,regulation of growth; GO:0007154,cell communication; GO:0007165,signal transduction; GO:0008150,biological_process; GO:0009719,response to endogenous stimulus; GO:0009725,response to hormone; GO:0009733,response to auxin; GO:0009755,hormone-mediated signaling pathway…	--
Vitvi05g00390	1.5991	1.12187e-09	1.77407e-08	up	K07305 peptide-methionine (R)-S-oxide reductase [EC:1.8.4.12] | (RefSeq) peptide methionine sulfoxide reductase B5 (A)	PREDICTED: peptide methionine sulfoxide reductase B5 [Vitis vinifera]	MSRB5_ORYSJ RecName: Full=Peptide methionine sulfoxide reductase B5; Short=OsMSRB5; EC=1.8.4.12; AltName: Full=Peptide-methionine (R)-S-oxide reductase;	At4g04830	GO:0005829,cytosol; GO:0046872,metal ion binding; GO:0033743,peptide-methionine (R)-S-oxide reductase activity; GO:0030091,protein repair; GO:0006979,response to oxidative stress; GO:0003674,molecular_function; GO:0005488,binding; GO:0043167,ion binding; GO:0043169,cation binding; GO:0003824,catalytic activity; GO:0016491,oxidoreductase activity; GO:0016667,oxidoreductase activity, acting on a su…	--
Vitvi14g02911	1.5923	0.000176582	0.00102181	up	--	PREDICTED: uncharacterized protein LOC104881626 [Vitis vinifera]	--	--	GO:0009691,cytokinin biosynthetic process; GO:0006725,cellular aromatic compound metabolic process; GO:0006807,nitrogen compound metabolic process; GO:0008150,biological_process; GO:0008152,metabolic process; GO:0009058,biosynthetic process; GO:0009308,amine metabolic process; GO:0009690,cytokinin metabolic process; GO:0009987,cellular process; GO:0010817,regulation of hormone levels; GO:0034754,…	--
Vitvi18g03272	1.58494	3.82512e-05	0.000260139	up	K13457 disease resistance protein RPM1 | (RefSeq) disease resistance protein RPM1 (A)	hypothetical protein VITISV_034590 [Vitis vinifera]	POLR1_ARATH RecName: Full=Retrovirus-related Pol polyprotein from transposon RE1; AltName: Full=Retro element 1 {ECO:0000303|PubMed:10689195}; Short=AtRE1 {ECO:0000303|PubMed:10689195}; Includes: RecName: Full=Protease RE1; EC=3.4.23.-; Includes: RecName: Full=Reverse transcriptase RE1; EC=2.7.7.49; Includes: RecName: Full=Endonuclease RE1;	At1g70010	GO:0004190,aspartic-type endopeptidase activity; GO:0004519,endonuclease activity; GO:0046872,metal ion binding; GO:0003676,nucleic acid binding; GO:0003964,RNA-directed DNA polymerase activity; GO:0015074,DNA integration; GO:0006310,DNA recombination; GO:0003674,molecular_function; GO:0003824,catalytic activity; GO:0004175,endopeptidase activity; GO:0008233,peptidase activity; GO:0016787,hydrola…	--
novel.86	1.58196	0.0004391	0.00227709	up	--	hypothetical protein VITISV_006881 [Vitis vinifera]	--	--	--	--
Vitvi12g01172	1.58186	0.00654076	0.0234255	up	K00901 diacylglycerol kinase (ATP) [EC:2.7.1.107] | (RefSeq) uncharacterized LOC100250179 (A)	PREDICTED: uncharacterized protein LOC100250179 isoform X1 [Vitis vinifera]	DGK1_ORYSJ RecName: Full=Diacylglycerol kinase 1 {ECO:0000303|PubMed:30887532}; Short=DAG kinase 1 {ECO:0000305}; Short=OsDGK1 {ECO:0000303|PubMed:30887532}; EC=2.7.1.107 {ECO:0000269|PubMed:30887532}; AltName: Full=BTH-inducible diacylglycerol kinase 1 {ECO:0000303|PubMed:18679055}; Short=OsBIDK1 {ECO:0000303|PubMed:18679055};	At2g20900	GO:0005524,ATP binding; GO:0004143,diacylglycerol kinase activity; GO:0003951,NAD+ kinase activity; GO:0006952,defense response; GO:0007205,protein kinase C-activating G protein-coupled receptor signaling pathway; GO:0000166,nucleotide binding; GO:0003674,molecular_function; GO:0005488,binding; GO:0017076,purine nucleotide binding; GO:0030554,adenyl nucleotide binding; GO:0032553,ribonucleotide b…	--
Vitvi10g00742	1.57741	1.2737e-19	5.55091e-18	up	K13420 LRR receptor-like serine/threonine-protein kinase FLS2 [EC:2.7.11.1] | (RefSeq) FLS2; LRR receptor-like serine/threonine-protein kinase FLS2 (A)	LRR receptor-like serine/threonine-protein kinase FLS2 precursor [Vitis vinifera]	FLS2_ARATH RecName: Full=LRR receptor-like serine/threonine-protein kinase FLS2; EC=2.7.11.1; AltName: Full=Protein FLAGELLIN-SENSING 2 {ECO:0000303|PubMed:10911994}; AltName: Full=Protein FLAGELLIN-SENSITIVE 2 {ECO:0000303|PubMed:10911994}; Flags: Precursor;	At5g46330	GO:0012505,endomembrane system; GO:0005768,endosome; GO:0010008,endosome membrane; GO:0016021,integral component of membrane; GO:0016020,membrane; GO:0005886,plasma membrane; GO:0005524,ATP binding; GO:0042802,identical protein binding; GO:0106310,protein serine kinase activity; GO:0106311,protein threonine kinase activity; GO:0004675,transmembrane receptor protein serine/threonine kinase activit…	--
Vitvi11g00466	1.57143	4.39457e-34	5.24697e-32	up	--	PREDICTED: SPX domain-containing protein 1 [Vitis vinifera]	SPX2_ARATH RecName: Full=SPX domain-containing protein 2 {ECO:0000303|PubMed:18315545}; AltName: Full=Protein SPX DOMAIN GENE 2 {ECO:0000303|PubMed:18315545}; Short=AtSPX2 {ECO:0000303|PubMed:18315545};	At2g26660	GO:0005634,nucleus; GO:0071456,cellular response to hypoxia; GO:0016036,cellular response to phosphate starvation; GO:0001666,response to hypoxia; GO:0006950,response to stress; GO:0008150,biological_process; GO:0009628,response to abiotic stimulus; GO:0009987,cellular process; GO:0033554,cellular response to stress; GO:0036293,response to decreased oxygen levels; GO:0036294,cellular response to …	--
novel.330	1.56806	0.0127939	0.04095	up	--	hypothetical protein VITISV_000643 [Vitis vinifera]	--	--	--	--
novel.603	1.56445	0.00443649	0.0169288	up	--	unnamed protein product, partial [Vitis vinifera]	--	--	--	--
Vitvi04g01247	1.56282	2.35394e-08	3.02726e-07	up	K14494 DELLA protein | (RefSeq) VVGAI1; DELLA protein GAI1 (A)	PREDICTED: scarecrow-like protein 15 [Vitis vinifera]	SCL15_ARATH RecName: Full=Scarecrow-like protein 15; Short=AtSCL15; AltName: Full=GRAS family protein 25; Short=AtGRAS-25;	At4g36710	GO:0005634,nucleus; GO:0003700,DNA-binding transcription factor activity; GO:0043565,sequence-specific DNA binding; GO:0030154,cell differentiation; GO:0006355,regulation of transcription, DNA-templated; GO:0003674,molecular_function; GO:0140110,transcription regulator activity; GO:0003676,nucleic acid binding; GO:0003677,DNA binding; GO:0005488,binding; GO:0097159,organic cyclic compound binding…	GRAS
Vitvi10g01642	1.56114	0.00525411	0.0194313	up	--	PREDICTED: uncharacterized protein LOC100855186 [Vitis vinifera]	--	At1g61930	--	--
Vitvi14g00193	1.56071	3.11396e-05	0.000216817	up	K22733 magnesium transporter | (RefSeq) uncharacterized LOC100244618 (A)	PREDICTED: protein SRC2 [Vitis vinifera]	SRC2_SOYBN RecName: Full=Protein SRC2 {ECO:0000305}; AltName: Full=Protein SOYBEAN GENE REGULATED BY COLD 2 {ECO:0000303|Ref.1};	At1g09070	GO:0005789,endoplasmic reticulum membrane; GO:0016021,integral component of membrane; GO:0005886,plasma membrane; GO:0032586,protein storage vacuole membrane; GO:0005575,cellular_component; GO:0005622,intracellular anatomical structure; GO:0005737,cytoplasm; GO:0005783,endoplasmic reticulum; GO:0012505,endomembrane system; GO:0016020,membrane; GO:0031090,organelle membrane; GO:0031984,organelle s…	--
Vitvi02g01447	1.55777	2.3849e-05	0.000170647	up	K13993 HSP20 family protein | (RefSeq) small heat shock protein, chloroplastic (A)	PREDICTED: small heat shock protein, chloroplastic [Vitis vinifera]	HS23M_ARATH RecName: Full=23.6 kDa heat shock protein, mitochondrial; Short=AtHsp23.6; Flags: Precursor;	At4g25200	GO:0005739,mitochondrion; GO:0046686,response to cadmium ion; GO:0008150,biological_process; GO:0010035,response to inorganic substance; GO:0010038,response to metal ion; GO:0042221,response to chemical; GO:0050896,response to stimulus; GO:0005575,cellular_component; GO:0005622,intracellular anatomical structure; GO:0005737,cytoplasm; GO:0043226,organelle; GO:0043227,membrane-bounded organelle; G…	--
Vitvi05g01266	1.55725	3.99387e-06	3.41766e-05	up	K08235 xyloglucan:xyloglucosyl transferase [EC:2.4.1.207] | (RefSeq) xyloglucan endotransglucosylase/hydrolase 2 (A)	PREDICTED: xyloglucan endotransglucosylase/hydrolase 2 [Vitis vinifera]	XTH2_SOYBN RecName: Full=Xyloglucan endotransglucosylase/hydrolase 2 {ECO:0000250|UniProtKB:Q38857}; EC=2.4.1.207 {ECO:0000250|UniProtKB:Q38857}; AltName: Full=Brassinosteroid-regulated protein BRU1 {ECO:0000303|PubMed:8115544}; Flags: Precursor;	At4g14130	GO:0048046,apoplast; GO:0005618,cell wall; GO:0004553,hydrolase activity, hydrolyzing O-glycosyl compounds; GO:0016762,xyloglucan:xyloglucosyl transferase activity; GO:0042546,cell wall biogenesis; GO:0010411,xyloglucan metabolic process; GO:0003674,molecular_function; GO:0003824,catalytic activity; GO:0016787,hydrolase activity; GO:0016798,hydrolase activity, acting on glycosyl bonds; GO:0016740…	--
Vitvi02g01585	1.55647	6.19802e-06	5.05512e-05	up	K02979 small subunit ribosomal protein S28e | (RefSeq) 40S ribosomal protein S28 (A)	unnamed protein product, partial [Vitis vinifera]	RS28_MAIZE RecName: Full=40S ribosomal protein S28;	At5g64140	GO:0022627,cytosolic small ribosomal subunit; GO:0003735,structural constituent of ribosome; GO:0030490,maturation of SSU-rRNA; GO:0000028,ribosomal small subunit assembly; GO:0006412,translation; GO:0003674,molecular_function; GO:0005198,structural molecule activity; GO:0006139,nucleobase-containing compound metabolic process; GO:0006364,rRNA processing; GO:0006396,RNA processing; GO:0006725,cel…	--
novel.866	1.5559	3.83885e-07	4.04916e-06	up	--	unnamed protein product, partial [Vitis vinifera]	--	--	--	--
Vitvi17g01318	1.55502	1.13849e-07	1.31496e-06	up	--	unnamed protein product, partial [Vitis vinifera]	--	At5g07330	--	--
novel.452	1.54883	0.000883772	0.00419891	up	K12471 epsin | (RefSeq) clathrin interactor EPSIN 2 (A)	hypothetical protein VITISV_008111 [Vitis vinifera]	--	At4g17080	GO:0016021,integral component of membrane; GO:0005575,cellular_component; GO:0016020,membrane; GO:0031224,intrinsic component of membrane; GO:0110165,cellular anatomical entity	--
Vitvi05g00317	1.54662	4.16129e-15	1.23662e-13	up	--	unnamed protein product, partial [Vitis vinifera]	RLF33_ARATH RecName: Full=Protein RALF-like 33; Flags: Precursor;	At3g16570	GO:0048046,apoplast; GO:0009505,plant-type cell wall; GO:0009506,plasmodesma; GO:0005179,hormone activity; GO:0019722,calcium-mediated signaling; GO:0007267,cell-cell signaling; GO:0003674,molecular_function; GO:0005102,signaling receptor binding; GO:0005488,binding; GO:0005515,protein binding; GO:0030545,receptor regulator activity; GO:0030546,signaling receptor activator activity; GO:0048018,re…	--
Vitvi05g00705	1.54518	0.00405719	0.0157012	up	K24028 salicylic acid 3-hydroxylase [EC:1.14.11.-] | (RefSeq) 2ODDlike2; flavanone 3-dioxygenase-like (A)	PREDICTED: 1-aminocyclopropane-1-carboxylate oxidase homolog 1 [Vitis vinifera]	ACCH1_ARATH RecName: Full=1-aminocyclopropane-1-carboxylate oxidase homolog 1;	At1g06650	GO:0046872,metal ion binding; GO:0016491,oxidoreductase activity; GO:0003674,molecular_function; GO:0005488,binding; GO:0043167,ion binding; GO:0043169,cation binding; GO:0003824,catalytic activity	--
Vitvi18g00191	1.54417	0.0109796	0.0361413	up	K00083 cinnamyl-alcohol dehydrogenase [EC:1.1.1.195] | (RefSeq) probable cinnamyl alcohol dehydrogenase 6 (A)	unnamed protein product, partial [Vitis vinifera]	CADH6_ORYSJ RecName: Full=Probable cinnamyl alcohol dehydrogenase 6 {ECO:0000305}; Short=OsCAD6 {ECO:0000303|PubMed:15452707}; EC=1.1.1.195 {ECO:0000305};	At4g39330	GO:0045551,cinnamyl-alcohol dehydrogenase activity; GO:0016616,oxidoreductase activity, acting on the CH-OH group of donors, NAD or NADP as acceptor; GO:0052747,sinapyl alcohol dehydrogenase activity; GO:0008270,zinc ion binding; GO:0009809,lignin biosynthetic process; GO:0003674,molecular_function; GO:0003824,catalytic activity; GO:0016491,oxidoreductase activity; GO:0016614,oxidoreductase activ…	--
Vitvi13g00144	1.53559	3.7564e-15	1.11794e-13	up	K21994 LOB domain-containing protein 18 | (RefSeq) LOB domain-containing protein 18 (A)	PREDICTED: LOB domain-containing protein 15 [Vitis vinifera]	LBD15_ARATH RecName: Full=LOB domain-containing protein 15; AltName: Full=ASYMMETRIC LEAVES 2-like protein 11; Short=AS2-like protein 11;	At2g40470	GO:0005634,nucleus; GO:0000976,transcription regulatory region sequence-specific DNA binding; GO:0010628,positive regulation of gene expression; GO:1905177,tracheary element differentiation; GO:0001067,regulatory region nucleic acid binding; GO:0003674,molecular_function; GO:0003676,nucleic acid binding; GO:0003677,DNA binding; GO:0003690,double-stranded DNA binding; GO:0005488,binding; GO:004356…	LOB
Vitvi04g01788	1.53558	1.03215e-15	3.1845e-14	up	K03676 glutaredoxin 3 | (RefSeq) monothiol glutaredoxin-S2 (A)	PREDICTED: glutaredoxin-C6 [Vitis vinifera]	GRXC6_ARATH RecName: Full=Glutaredoxin-C6; Short=AtGrxC6; AltName: Full=Protein ROXY 21;	At4g33040	GO:0005737,cytoplasm; GO:0015035,protein disulfide oxidoreductase activity; GO:0003674,molecular_function; GO:0003824,catalytic activity; GO:0015036,disulfide oxidoreductase activity; GO:0016491,oxidoreductase activity; GO:0016667,oxidoreductase activity, acting on a sulfur group of donors; GO:0005575,cellular_component; GO:0005622,intracellular anatomical structure; GO:0110165,cellular anatomica…	--
Vitvi04g00282	1.53557	0.00889224	0.0302525	up	--	hypothetical protein VITISV_034796 [Vitis vinifera]	--	At4g32870	GO:0005737,cytoplasm; GO:0005886,plasma membrane; GO:0004864,protein phosphatase inhibitor activity; GO:0009738,abscisic acid-activated signaling pathway; GO:0003674,molecular_function; GO:0004857,enzyme inhibitor activity; GO:0019208,phosphatase regulator activity; GO:0019212,phosphatase inhibitor activity; GO:0019888,protein phosphatase regulator activity; GO:0030234,enzyme regulator activity; …	--
Vitvi11g01325	1.53152	4.06018e-07	4.24931e-06	up	--	PREDICTED: uncharacterized protein LOC100245572 [Vitis vinifera]	--	At3g43110	GO:0016021,integral component of membrane; GO:0005575,cellular_component; GO:0016020,membrane; GO:0031224,intrinsic component of membrane; GO:0110165,cellular anatomical entity	--
Vitvi05g02108	1.52901	1.87455e-38	2.88738e-36	up	K08235 xyloglucan:xyloglucosyl transferase [EC:2.4.1.207] | (RefSeq) xyloglucan endotransglucosylase/hydrolase 2 (A)	PREDICTED: xyloglucan endotransglucosylase/hydrolase 2 [Vitis vinifera]	XTH2_SOYBN RecName: Full=Xyloglucan endotransglucosylase/hydrolase 2 {ECO:0000250|UniProtKB:Q38857}; EC=2.4.1.207 {ECO:0000250|UniProtKB:Q38857}; AltName: Full=Brassinosteroid-regulated protein BRU1 {ECO:0000303|PubMed:8115544}; Flags: Precursor;	At4g14130	GO:0048046,apoplast; GO:0005618,cell wall; GO:0004553,hydrolase activity, hydrolyzing O-glycosyl compounds; GO:0016762,xyloglucan:xyloglucosyl transferase activity; GO:0042546,cell wall biogenesis; GO:0010411,xyloglucan metabolic process; GO:0003674,molecular_function; GO:0003824,catalytic activity; GO:0016787,hydrolase activity; GO:0016798,hydrolase activity, acting on glycosyl bonds; GO:0016740…	--
Vitvi13g00974	1.52727	2.92784e-06	2.57982e-05	up	--	PREDICTED: uncharacterized protein LOC100265438 isoform X1 [Vitis vinifera]	--	--	--	--
Vitvi02g00529	1.52399	3.05574e-05	0.000213131	up	K14638 solute carrier family 15 (peptide/histidine transporter), member 3/4 | (RefSeq) protein NRT1/ PTR FAMILY 8.3 (A)	PREDICTED: protein NRT1/ PTR FAMILY 6.3 [Vitis vinifera]	PTR7_ARATH RecName: Full=Protein NRT1/ PTR FAMILY 6.3; Short=AtNPF6.3; AltName: Full=Nitrate transporter 1.1; Short=AtNRT1; AltName: Full=Nitrate/chlorate transporter; AltName: Full=Protein CHLORINA 1;	At1g12110	GO:0016021,integral component of membrane; GO:0005886,plasma membrane; GO:0015112,nitrate transmembrane transporter activity; GO:0015293,symporter activity; GO:0009734,auxin-activated signaling pathway; GO:0010540,basipetal auxin transport; GO:0048527,lateral root development; GO:0042128,nitrate assimilation; GO:0015706,nitrate transport; GO:0006857,oligopeptide transport; GO:0048573,photoperiodi…	--
Vitvi16g01406	1.51965	7.63377e-05	0.000482388	up	--	unnamed protein product, partial [Vitis vinifera]	IQD21_ARATH RecName: Full=Protein IQ-DOMAIN 21 {ECO:0000303|PubMed:16368012}; Short=AtIQD21 {ECO:0000303|PubMed:16368012}; AltName: Full=Protein GROWTH CONTROLLED BY ABSCISIC ACID 2 {ECO:0000303|PubMed:11429606}; AltName: Full=Protein GUARD CELL ASSOCIATED 2 {ECO:0000303|PubMed:10963598};	At3g49260	--	--
Vitvi14g02907	1.51612	1.44512e-14	4.08398e-13	up	--	protein GLUTAMINE DUMPER 5-like [Herrania umbratica]	GDU2_ARATH RecName: Full=Protein GLUTAMINE DUMPER 2;	At4g25760	GO:0016021,integral component of membrane; GO:0006865,amino acid transport; GO:0080143,regulation of amino acid export; GO:0006810,transport; GO:0006811,ion transport; GO:0006820,anion transport; GO:0008150,biological_process; GO:0015849,organic acid transport; GO:0051179,localization; GO:0051234,establishment of localization; GO:0071702,organic substance transport; GO:0071705,nitrogen compound t…	--
Vitvi08g01572	1.51327	0.00183647	0.00792477	up	--	PREDICTED: GRIP and coiled-coil domain-containing protein 2 [Vitis vinifera]	--	At1g22060	GO:0005773,vacuole; GO:0046872,metal ion binding; GO:0000976,transcription regulatory region sequence-specific DNA binding; GO:0003674,molecular_function; GO:0005488,binding; GO:0043167,ion binding; GO:0043169,cation binding; GO:0001067,regulatory region nucleic acid binding; GO:0003676,nucleic acid binding; GO:0003677,DNA binding; GO:0003690,double-stranded DNA binding; GO:0043565,sequence-speci…	--
Vitvi18g01873	1.51242	2.04878e-24	1.32078e-22	up	K17302 coatomer subunit beta' | (RefSeq) coatomer subunit beta'-1 (A)	unnamed protein product, partial [Vitis vinifera]	COB22_ARATH RecName: Full=Coatomer subunit beta'-2; AltName: Full=Beta'-coat protein 2; Short=Beta'-COP 2;	CE18673	GO:0030126,COPI vesicle coat; GO:0000139,Golgi membrane; GO:0005198,structural molecule activity; GO:0006888,endoplasmic reticulum to Golgi vesicle-mediated transport; GO:0006891,intra-Golgi vesicle-mediated transport; GO:0006886,intracellular protein transport; GO:0006890,retrograde vesicle-mediated transport, Golgi to endoplasmic reticulum; GO:0003674,molecular_function; GO:0006810,transport; G…	--
Vitvi13g01267	1.51185	7.06652e-10	1.14805e-08	up	K13430 serine/threonine-protein kinase PBS1 [EC:2.7.11.1] | (RefSeq) serine/threonine-protein kinase PBS1 (A)	PREDICTED: probable serine/threonine-protein kinase Cx32, chloroplastic isoform X1 [Vitis vinifera]	PEK12_ARATH RecName: Full=Proline-rich receptor-like protein kinase PERK12; EC=2.7.11.1; AltName: Full=Proline-rich extensin-like receptor kinase 12; Short=AtPERK12; AltName: Full=Protein INFLORESCENCE GROWTH INHIBITOR 1;	At1g55200	GO:0016021,integral component of membrane; GO:0005886,plasma membrane; GO:0005524,ATP binding; GO:0106310,protein serine kinase activity; GO:0106311,protein threonine kinase activity; GO:0032502,developmental process; GO:0000166,nucleotide binding; GO:0003674,molecular_function; GO:0005488,binding; GO:0017076,purine nucleotide binding; GO:0030554,adenyl nucleotide binding; GO:0032553,ribonucleoti…	--
Vitvi14g01645	1.51007	5.58234e-07	5.65748e-06	up	--	PREDICTED: protein SIEVE ELEMENT OCCLUSION B-like [Vitis vinifera]	SEOB_ARATH RecName: Full=Protein SIEVE ELEMENT OCCLUSION B {ECO:0000303|PubMed:20932300}; Short=AtSEOb {ECO:0000303|PubMed:20932300}; AltName: Full=Protein SIEVE ELEMENT OCCLUSION-RELATED 1 {ECO:0000303|PubMed:22470058}; Short=AtSEOR1 {ECO:0000303|PubMed:22470058};	At3g01680	GO:0042803,protein homodimerization activity; GO:0043621,protein self-association; GO:0010088,phloem development; GO:0003674,molecular_function; GO:0005488,binding; GO:0005515,protein binding; GO:0042802,identical protein binding; GO:0046983,protein dimerization activity; GO:0008150,biological_process; GO:0009888,tissue development; GO:0010087,phloem or xylem histogenesis; GO:0032502,developmenta…	--
Vitvi01g01926	1.50673	1.05228e-16	3.5806e-15	up	--	PREDICTED: CLAVATA3/ESR (CLE)-related protein 12 [Vitis vinifera]	CLE13_ARATH RecName: Full=CLAVATA3/ESR (CLE)-related protein 13 {ECO:0000303|PubMed:16489133}; Contains: RecName: Full=CLE13p {ECO:0000303|PubMed:16489133}; Flags: Precursor;	--	GO:0048046,apoplast; GO:0005615,extracellular space; GO:0033612,receptor serine/threonine kinase binding; GO:0045168,cell-cell signaling involved in cell fate commitment; GO:0010078,maintenance of root meristem identity; GO:0010088,phloem development; GO:0045595,regulation of cell differentiation; GO:0003674,molecular_function; GO:0005102,signaling receptor binding; GO:0005488,binding; GO:0005515…	--
Vitvi18g01162	1.50513	2.67459e-05	0.000189095	up	--	PREDICTED: CO(2)-response secreted protease [Vitis vinifera]	CRSP_ARATH RecName: Full=CO(2)-response secreted protease {ECO:0000303|PubMed:25043023}; AltName: Full=Subtilisin-like serine protease {ECO:0000303|PubMed:25043023}; Short=AtSBT5.2 {ECO:0000303|PubMed:25043023}; AltName: Full=Tripeptidyl-peptidase II {ECO:0000255|PROSITE-ProRule:PRU10081}; EC=3.4.14.10 {ECO:0000255|PROSITE-ProRule:PRU10081}; Flags: Precursor;	At1g20160	GO:0048046,apoplast; GO:0005618,cell wall; GO:0004252,serine-type endopeptidase activity; GO:0008236,serine-type peptidase activity; GO:0008240,tripeptidyl-peptidase activity; GO:1900425,negative regulation of defense response to bacterium; GO:2000122,negative regulation of stomatal complex development; GO:0006508,proteolysis; GO:2000038,regulation of stomatal complex development; GO:0010037,resp…	--
novel.950	1.49956	0.00275303	0.0112451	up	--	hypothetical protein VITISV_038796 [Vitis vinifera]	--	At5g53670	--	--
Vitvi02g00327	1.49867	7.98532e-09	1.1143e-07	up	K07375 tubulin beta | (RefSeq) tubulin beta chain (A)	PREDICTED: tubulin beta chain [Vitis vinifera]	TBB7_GOSHI RecName: Full=Tubulin beta-7 chain; AltName: Full=Beta-7-tubulin;	At5g12250	GO:0005737,cytoplasm; GO:0005874,microtubule; GO:0005525,GTP binding; GO:0003924,GTPase activity; GO:0005200,structural constituent of cytoskeleton; GO:0016049,cell growth; GO:0000226,microtubule cytoskeleton organization; GO:0000278,mitotic cell cycle; GO:0090378,seed trichome elongation; GO:0000166,nucleotide binding; GO:0001882,nucleoside binding; GO:0001883,purine nucleoside binding; GO:00036…	--
Vitvi10g01017	1.49796	0.000195712	0.00111713	up	K22395 cinnamyl-alcohol dehydrogenase [EC:1.1.1.195] | (RefSeq) berberine bridge enzyme-like 15 (A)	PREDICTED: berberine bridge enzyme-like 23 [Vitis vinifera]	BBE23_ARATH RecName: Full=Berberine bridge enzyme-like 23 {ECO:0000303|PubMed:26037923}; Short=AtBBE-like 23 {ECO:0000303|PubMed:26037923}; EC=1.1.1.- {ECO:0000250|UniProtKB:O64743}; Flags: Precursor;	At5g44360	GO:0005576,extracellular region; GO:0009505,plant-type cell wall; GO:0071949,FAD binding; GO:0016491,oxidoreductase activity; GO:0000166,nucleotide binding; GO:0003674,molecular_function; GO:0005488,binding; GO:0036094,small molecule binding; GO:0043167,ion binding; GO:0043168,anion binding; GO:0050660,flavin adenine dinucleotide binding; GO:0097159,organic cyclic compound binding; GO:1901265,nuc…	--
Vitvi18g02797	1.4873	7.58668e-23	4.34898e-21	up	--	PREDICTED: snakin-2 [Vitis vinifera]	GASA1_ARATH RecName: Full=Gibberellin-regulated protein 1; AltName: Full=GAST1 protein homolog 1; Flags: Precursor;	At4g09600	GO:0005618,cell wall; GO:0005576,extracellular region; GO:0005739,mitochondrion; GO:0009505,plant-type cell wall; GO:0009740,gibberellic acid mediated signaling pathway; GO:0009737,response to abscisic acid; GO:0009741,response to brassinosteroid; GO:0009739,response to gibberellin; GO:0009826,unidimensional cell growth; GO:0007154,cell communication; GO:0007165,signal transduction; GO:0008150,bi…	--
novel.49	1.48677	0.00397377	0.0154198	up	--	hypothetical protein VITISV_025828 [Vitis vinifera]	--	--	--	--
novel.1259	1.48639	3.4405e-09	5.07474e-08	up	--	--	--	--	GO:0005886,plasma membrane; GO:0004674,protein serine/threonine kinase activity; GO:0046777,protein autophosphorylation; GO:0003674,molecular_function; GO:0003824,catalytic activity; GO:0004672,protein kinase activity; GO:0016301,kinase activity; GO:0016740,transferase activity; GO:0016772,transferase activity, transferring phosphorus-containing groups; GO:0016773,phosphotransferase activity, alc…	--
Vitvi07g02413	1.48566	3.20542e-06	2.79751e-05	up	K13430 serine/threonine-protein kinase PBS1 [EC:2.7.11.1] | (RefSeq) serine/threonine-protein kinase PBS1 (A)	PREDICTED: G-type lectin S-receptor-like serine/threonine-protein kinase CES101 [Vitis vinifera]	CE101_ARATH RecName: Full=G-type lectin S-receptor-like serine/threonine-protein kinase CES101; EC=2.7.11.1; AltName: Full=Protein CALLUS EXPRESSION OF RBCS 101; Flags: Precursor;	At3g16030	GO:0016021,integral component of membrane; GO:0005886,plasma membrane; GO:0005524,ATP binding; GO:0005516,calmodulin binding; GO:0030246,carbohydrate binding; GO:0106310,protein serine kinase activity; GO:0004674,protein serine/threonine kinase activity; GO:0106311,protein threonine kinase activity; GO:0045087,innate immune response; GO:0006468,protein phosphorylation; GO:0009620,response to fung…	--
Vitvi17g00601	1.47885	4.20779e-10	7.05775e-09	up	--	PREDICTED: gibberellin-regulated protein 6 [Vitis vinifera]	GASA6_ARATH RecName: Full=Gibberellin-regulated protein 6; AltName: Full=GAST1 protein homolog 6; Flags: Precursor;	At1g74670	GO:0005576,extracellular region; GO:0009740,gibberellic acid mediated signaling pathway; GO:0009750,response to fructose; GO:0009749,response to glucose; GO:0080167,response to karrikin; GO:0009744,response to sucrose; GO:0007154,cell communication; GO:0007165,signal transduction; GO:0008150,biological_process; GO:0009719,response to endogenous stimulus; GO:0009725,response to hormone; GO:0009739…	--
Vitvi19g00106	1.4753	8.15676e-06	6.49463e-05	up	--	PREDICTED: peptide-N4-(N-acetyl-beta-glucosaminyl)asparagine amidase A-like [Vitis vinifera]	PNAA_PRUDU RecName: Full=Peptide-N4-(N-acetyl-beta-glucosaminyl)asparagine amidase A; Short=PNGase A; EC=3.5.1.52; AltName: Full=Glycopeptide N-glycosidase; AltName: Full=N-glycanase; Contains: RecName: Full=Peptide-N4-(N-acetyl-beta-glucosaminyl)asparagine amidase A light chain; AltName: Full=PNGase A small chain; AltName: Full=PNGase A subunit B; Contains: RecName: Full=Peptide-N4-(N-acetyl-bet…	At3g14920	GO:0000224,peptide-N4-(N-acetyl-beta-glucosaminyl)asparagine amidase activity; GO:0003674,molecular_function; GO:0003824,catalytic activity; GO:0016787,hydrolase activity; GO:0016810,hydrolase activity, acting on carbon-nitrogen (but not peptide) bonds; GO:0016811,hydrolase activity, acting on carbon-nitrogen (but not peptide) bonds, in linear amides	--
novel.1129	1.47446	1.22858e-08	1.64939e-07	up	--	Retrovirus-related Pol polyprotein from transposon TNT 1-94 [Dendrobium catenatum]	--	At4g03810	GO:0003676,nucleic acid binding; GO:0008270,zinc ion binding; GO:0015074,DNA integration; GO:0003674,molecular_function; GO:0005488,binding; GO:0097159,organic cyclic compound binding; GO:1901363,heterocyclic compound binding; GO:0043167,ion binding; GO:0043169,cation binding; GO:0046872,metal ion binding; GO:0046914,transition metal ion binding; GO:0006139,nucleobase-containing compound metaboli…	--
Vitvi07g02741	1.47314	0.00155339	0.0068617	up	--	unnamed protein product, partial [Vitis vinifera]	TI214_VITVI RecName: Full=Protein TIC 214 {ECO:0000250|UniProtKB:P56785}; AltName: Full=Translocon at the inner envelope membrane of chloroplasts 214 {ECO:0000250|UniProtKB:P56785}; Short=AtTIC214 {ECO:0000250|UniProtKB:P56785};	AtCh081	GO:0009706,chloroplast inner membrane; GO:0016021,integral component of membrane; GO:0015031,protein transport; GO:0006810,transport; GO:0006811,ion transport; GO:0006820,anion transport; GO:0008104,protein localization; GO:0008150,biological_process; GO:0015833,peptide transport; GO:0033036,macromolecule localization; GO:0042886,amide transport; GO:0045184,establishment of protein localization; …	--
Vitvi04g01934	1.47141	2.54532e-19	1.08582e-17	up	K22683 aspartyl protease family protein [EC:3.4.23.-] | (RefSeq) aspartic proteinase nepenthesin-1-like (A)	PREDICTED: aspartyl protease family protein At5g10770 [Vitis vinifera]	ASPA_ARATH RecName: Full=Aspartyl protease family protein At5g10770; EC=3.4.23.- {ECO:0000305}; Flags: Precursor;	At5g10770	GO:0031225,anchored component of membrane; GO:0005886,plasma membrane; GO:0004190,aspartic-type endopeptidase activity; GO:0003674,molecular_function; GO:0003824,catalytic activity; GO:0004175,endopeptidase activity; GO:0008233,peptidase activity; GO:0016787,hydrolase activity; GO:0070001,aspartic-type peptidase activity; GO:0140096,catalytic activity, acting on a protein; GO:0005575,cellular_com…	--
Vitvi06g01329	1.4631	2.59342e-11	5.13543e-10	up	K08235 xyloglucan:xyloglucosyl transferase [EC:2.4.1.207] | (RefSeq) probable xyloglucan endotransglucosylase/hydrolase protein 32 (A)	PREDICTED: probable xyloglucan endotransglucosylase/hydrolase protein 32 [Vitis vinifera]	XTH32_ARATH RecName: Full=Probable xyloglucan endotransglucosylase/hydrolase protein 32; Short=At-XTH32; Short=XTH-32; EC=2.4.1.207; Flags: Precursor;	At2g36870	GO:0048046,apoplast; GO:0005618,cell wall; GO:0004553,hydrolase activity, hydrolyzing O-glycosyl compounds; GO:0016762,xyloglucan:xyloglucosyl transferase activity; GO:0042546,cell wall biogenesis; GO:0016998,cell wall macromolecule catabolic process; GO:0071555,cell wall organization; GO:0010411,xyloglucan metabolic process; GO:0003674,molecular_function; GO:0003824,catalytic activity; GO:001678…	--
Vitvi14g00938	1.46301	0.00297745	0.0120206	up	--	--	--	--	GO:0003676,nucleic acid binding; GO:0015074,DNA integration; GO:0003674,molecular_function; GO:0005488,binding; GO:0097159,organic cyclic compound binding; GO:1901363,heterocyclic compound binding; GO:0006139,nucleobase-containing compound metabolic process; GO:0006259,DNA metabolic process; GO:0006725,cellular aromatic compound metabolic process; GO:0006807,nitrogen compound metabolic process; G…	--
Vitvi03g00437	1.46193	6.81469e-18	2.56542e-16	up	K24028 salicylic acid 3-hydroxylase [EC:1.14.11.-] | (RefSeq) 2ODDlike2; flavanone 3-dioxygenase-like (A)	hypothetical protein VITISV_001938 [Vitis vinifera]	DMR6_ARATH RecName: Full=Protein DOWNY MILDEW RESISTANCE 6 {ECO:0000303|PubMed:15986928}; Short=AtDMR6 {ECO:0000303|PubMed:15986928}; EC=1.14.11.- {ECO:0000255|PROSITE-ProRule:PRU00805}; AltName: Full=2-oxoglutarate (2OG)-Fe(II) oxygenase-like protein DMR6 {ECO:0000303|PubMed:18248595}; AltName: Full=Salicylate 3-hydroxylase DMR6 {ECO:0000305}; Short=S3H DMR6 {ECO:0000305}; Short=SA 3-hydroxylase…	At3g19000	GO:0051213,dioxygenase activity; GO:0033759,flavone synthase activity; GO:0046872,metal ion binding; GO:0034785,salicylate 5-hydroxylase activity; GO:0071456,cellular response to hypoxia; GO:0042742,defense response to bacterium; GO:0002229,defense response to oomycetes; GO:0009813,flavonoid biosynthetic process; GO:0010150,leaf senescence; GO:0009617,response to bacterium; GO:0009620,response to…	--
Vitvi19g02274	1.45963	0.000755657	0.00365038	up	K08851 TP53 regulating kinase and related kinases [EC:2.7.11.1] | (RefSeq) EKC/KEOPS complex subunit bud32 (A)	unnamed protein product, partial [Vitis vinifera]	--	At5g26110	GO:0000408,EKC/KEOPS complex; GO:0005634,nucleus; GO:0005524,ATP binding; GO:0106310,protein serine kinase activity; GO:0004674,protein serine/threonine kinase activity; GO:0106311,protein threonine kinase activity; GO:0006468,protein phosphorylation; GO:0070525,tRNA threonylcarbamoyladenosine metabolic process; GO:0000166,nucleotide binding; GO:0003674,molecular_function; GO:0005488,binding; GO:…	--
Vitvi14g02865	1.4587	0.000269928	0.0014849	up	K00384 thioredoxin reductase (NADPH) [EC:1.8.1.9] | (RefSeq) thioredoxin reductase 1-like (A)	Germin-like protein subfamily 1 member 18 [Theobroma cacao]	GL21_ORYSJ RecName: Full=Putative germin-like protein 2-1; Flags: Precursor;	At5g39110	GO:0048046,apoplast; GO:0005618,cell wall; GO:0030145,manganese ion binding; GO:0003674,molecular_function; GO:0005488,binding; GO:0043167,ion binding; GO:0043169,cation binding; GO:0046872,metal ion binding; GO:0046914,transition metal ion binding; GO:0005575,cellular_component; GO:0005576,extracellular region; GO:0110165,cellular anatomical entity; GO:0030312,external encapsulating structure; G…	--
Vitvi03g00444	1.45152	1.12617e-17	4.16187e-16	up	K24028 salicylic acid 3-hydroxylase [EC:1.14.11.-] | (RefSeq) protein DMR6-LIKE OXYGENASE 1 (A)	unnamed protein product, partial [Vitis vinifera]	JOX2_ARATH RecName: Full=Jasmonate-induced oxygenase 2 {ECO:0000303|PubMed:28559313}; EC=1.14.11.- {ECO:0000269|PubMed:28559313, ECO:0000269|PubMed:28760569, ECO:0000269|PubMed:33516967}; AltName: Full=2-oxoglutarate-dependent dioxygenase JOX2 {ECO:0000305}; AltName: Full=Jasmonic acid oxidase 2 {ECO:0000303|PubMed:28760569};	At3g19000	GO:0005829,cytosol; GO:0051213,dioxygenase activity; GO:0120091,jasmonic acid hydrolase; GO:0046872,metal ion binding; GO:0097237,cellular response to toxic substance; GO:0009813,flavonoid biosynthetic process; GO:2000022,regulation of jasmonic acid mediated signaling pathway; GO:0080167,response to karrikin; GO:0003674,molecular_function; GO:0003824,catalytic activity; GO:0016491,oxidoreductase …	--
Vitvi15g01629	1.45034	6.04485e-05	0.000390939	up	--	PREDICTED: uncharacterized protein LOC100261908 [Vitis vinifera]	--	At3g55570	--	--
Vitvi06g00533	1.44927	5.04733e-10	8.34112e-09	up	K14497 protein phosphatase 2C [EC:3.1.3.16] | (RefSeq) probable protein phosphatase 2C 24 (A)	PREDICTED: probable protein phosphatase 2C 24 [Vitis vinifera]	P2C78_ARATH RecName: Full=Probable protein phosphatase 2C 78; Short=AtPP2C78; EC=3.1.3.16 {ECO:0000255|PROSITE-ProRule:PRU01082}; AltName: Full=Protein HIGHLY ABA-INDUCED 1 {ECO:0000303|PubMed:22198272}; AltName: Full=Protein SENESCENCE-ASSOCIATED GENE 113 {ECO:0000303|PubMed:22007837};	At5g59220	GO:0033106,cis-Golgi network membrane; GO:0005829,cytosol; GO:0005794,Golgi apparatus; GO:0005634,nucleus; GO:0046872,metal ion binding; GO:0106306,protein serine phosphatase activity; GO:0004722,protein serine/threonine phosphatase activity; GO:0106307,protein threonine phosphatase activity; GO:0009658,chloroplast organization; GO:0010150,leaf senescence; GO:0009788,negative regulation of abscis…	--
Vitvi11g00270	1.44884	4.91823e-07	5.05296e-06	up	K14497 protein phosphatase 2C [EC:3.1.3.16] | (RefSeq) probable protein phosphatase 2C 68 (A)	PREDICTED: probable protein phosphatase 2C 68 isoform X2 [Vitis vinifera]	P2C06_ORYSJ RecName: Full=Probable protein phosphatase 2C 6 {ECO:0000305}; Short=OsPP2C06 {ECO:0000303|PubMed:19021904}; EC=3.1.3.16 {ECO:0000305}; AltName: Full=ABI1-like protein 1 {ECO:0000305}; Short=OsABI-LIKE1 {ECO:0000303|PubMed:26491145}; Short=OsABIL1 {ECO:0000303|PubMed:26491145};	At4g26080	GO:0005829,cytosol; GO:0005634,nucleus; GO:0046872,metal ion binding; GO:0106306,protein serine phosphatase activity; GO:0106307,protein threonine phosphatase activity; GO:0009738,abscisic acid-activated signaling pathway; GO:0003674,molecular_function; GO:0005488,binding; GO:0043167,ion binding; GO:0043169,cation binding; GO:0003824,catalytic activity; GO:0004721,phosphoprotein phosphatase activ…	--
Vitvi17g00787	1.44775	1.804e-05	0.000133045	up	K09561 STIP1 homology and U-box containing protein 1 [EC:2.3.2.27] | (RefSeq) E3 ubiquitin-protein ligase CHIP-like (A)	PREDICTED: U-box domain-containing protein 19-like [Vitis vinifera]	PUB19_ARATH RecName: Full=U-box domain-containing protein 19; EC=2.3.2.27; AltName: Full=Plant U-box protein 19; AltName: Full=RING-type E3 ubiquitin transferase PUB19 {ECO:0000305};	At1g60190	GO:0005737,cytoplasm; GO:0005634,nucleus; GO:0004842,ubiquitin-protein transferase activity; GO:0010029,regulation of seed germination; GO:0003674,molecular_function; GO:0003824,catalytic activity; GO:0016740,transferase activity; GO:0019787,ubiquitin-like protein transferase activity; GO:0140096,catalytic activity, acting on a protein; GO:0007275,multicellular organism development; GO:0008150,bi…	--
Vitvi11g01499	1.44514	0.00849859	0.0291442	up	--	--	--	--	--	--
Vitvi10g00090	1.44208	2.10078e-06	1.90003e-05	up	K21437 ankyrin repeat domain-containing protein 13 | (RefSeq) ankyrin repeat domain-containing protein 13C (A)	PREDICTED: ankyrin repeat domain-containing protein 13C [Vitis vinifera]	--	At1g62050	GO:0005737,cytoplasm; GO:0016020,membrane; GO:0005575,cellular_component; GO:0005622,intracellular anatomical structure; GO:0110165,cellular anatomical entity	--
Vitvi19g00414	1.44116	0.00331741	0.013229	up	K13459 disease resistance protein RPS2 | (RefSeq) disease resistance protein At4g27190 (A)	hypothetical protein VITISV_012395 [Vitis vinifera]	DRL27_ARATH RecName: Full=Disease resistance protein At4g27190;	At4g27190	GO:0043531,ADP binding; GO:0005524,ATP binding; GO:0006952,defense response; GO:0000166,nucleotide binding; GO:0003674,molecular_function; GO:0005488,binding; GO:0017076,purine nucleotide binding; GO:0030554,adenyl nucleotide binding; GO:0032553,ribonucleotide binding; GO:0032555,purine ribonucleotide binding; GO:0032559,adenyl ribonucleotide binding; GO:0036094,small molecule binding; GO:0043167…	--
Vitvi05g00387	1.43656	2.42837e-07	2.65437e-06	up	K01006 pyruvate, orthophosphate dikinase [EC:2.7.9.1] | (RefSeq) pyruvate, phosphate dikinase, chloroplastic (A)	unnamed protein product, partial [Vitis vinifera]	PPDK_MESCR RecName: Full=Pyruvate, phosphate dikinase, chloroplastic; EC=2.7.9.1 {ECO:0000250|UniProtKB:P11155}; AltName: Full=Pyruvate, orthophosphate dikinase; Flags: Precursor;	At4g15530	GO:0009507,chloroplast; GO:0005524,ATP binding; GO:0016301,kinase activity; GO:0046872,metal ion binding; GO:0050242,pyruvate, phosphate dikinase activity; GO:0015979,photosynthesis; GO:0006090,pyruvate metabolic process; GO:0000166,nucleotide binding; GO:0003674,molecular_function; GO:0005488,binding; GO:0017076,purine nucleotide binding; GO:0030554,adenyl nucleotide binding; GO:0032553,ribonucl…	--
Vitvi15g01034	1.43554	2.2823e-44	4.60523e-42	up	--	PREDICTED: BAG family molecular chaperone regulator 6 isoform X1 [Vitis vinifera]	BAG6_ARATH RecName: Full=BAG family molecular chaperone regulator 6 {ECO:0000303|Ref.3}; AltName: Full=Bcl-2-associated athanogene 6 {ECO:0000303|Ref.3}; AltName: Full=CaM-binding protein 1 {ECO:0000303|PubMed:16003391}; Contains: RecName: Full=Cleaved BAG6 {ECO:0000303|PubMed:26739014};	At2g46240	GO:0009506,plasmodesma; GO:0005516,calmodulin binding; GO:0051087,chaperone binding; GO:0006914,autophagy; GO:0050832,defense response to fungus; GO:0012502,induction of programmed cell death; GO:0010508,positive regulation of autophagy; GO:0006457,protein folding; GO:0009408,response to heat; GO:0010228,vegetative to reproductive phase transition of meristem; GO:0003674,molecular_function; GO:00…	--
Vitvi08g00973	1.43238	1.38231e-27	1.11569e-25	up	K00059 3-oxoacyl-[acyl-carrier protein] reductase [EC:1.1.1.100] | (RefSeq) 3-oxoacyl-[acyl-carrier-protein] reductase 4 (A)	PREDICTED: uncharacterized protein LOC100253435 [Vitis vinifera]	FABG_CUPLA RecName: Full=3-oxoacyl-[acyl-carrier-protein] reductase, chloroplastic; EC=1.1.1.100; AltName: Full=3-ketoacyl-acyl carrier protein reductase; Flags: Precursor;	At1g63380	GO:0009507,chloroplast; GO:0102131,3-oxo-glutaryl-[acp] methyl ester reductase activity; GO:0102132,3-oxo-pimeloyl-[acp] methyl ester reductase activity; GO:0004316,3-oxoacyl-[acyl-carrier-protein] reductase (NADPH) activity; GO:0051287,NAD binding; GO:0006633,fatty acid biosynthetic process; GO:0003674,molecular_function; GO:0003824,catalytic activity; GO:0016491,oxidoreductase activity; GO:0016…	--
Vitvi05g01939	1.43106	7.96375e-06	6.36406e-05	up	--	PREDICTED: proline-rich 33 kDa extensin-related protein-like [Vitis vinifera]	--	--	--	--
Vitvi04g01134	1.42725	1.15172e-05	8.92452e-05	up	--	PREDICTED: uncharacterized protein LOC104879146 [Vitis vinifera]	--	--	--	--
Vitvi14g00788	1.41391	6.6211e-06	5.35903e-05	up	--	--	--	--	--	--
Vitvi14g03084	1.40984	2.56202e-26	1.9006e-24	up	--	PREDICTED: gibberellin-regulated protein 4 [Vitis vinifera]	GASA4_ARATH RecName: Full=Gibberellin-regulated protein 4; AltName: Full=GAST1 protein homolog 4; Flags: Precursor;	At5g15230	GO:0005576,extracellular region; GO:0045454,cell redox homeostasis; GO:0009740,gibberellic acid mediated signaling pathway; GO:0009739,response to gibberellin; GO:0008150,biological_process; GO:0009987,cellular process; GO:0019725,cellular homeostasis; GO:0042592,homeostatic process; GO:0050789,regulation of biological process; GO:0050794,regulation of cellular process; GO:0065007,biological regu…	--
Vitvi17g00622	1.40847	2.13744e-19	9.15696e-18	up	--	PREDICTED: NAC domain-containing protein 100 [Vitis vinifera]	NC100_ARATH RecName: Full=NAC domain-containing protein 100 {ECO:0000303|PubMed:15029955}; Short=ANAC100 {ECO:0000303|PubMed:15029955}; Short=AtNAC5;	At5g61430	GO:0005634,nucleus; GO:0003677,DNA binding; GO:0003700,DNA-binding transcription factor activity; GO:0003674,molecular_function; GO:0003676,nucleic acid binding; GO:0005488,binding; GO:0097159,organic cyclic compound binding; GO:1901363,heterocyclic compound binding; GO:0140110,transcription regulator activity; GO:0005575,cellular_component; GO:0005622,intracellular anatomical structure; GO:00432…	NAC
Vitvi02g00694	1.4082	2.37209e-10	4.16209e-09	up	--	PREDICTED: uncharacterized protein LOC100262636 [Vitis vinifera]	--	--	--	--
Vitvi04g01793	1.40644	0.000126467	0.000761294	up	K13993 HSP20 family protein | (RefSeq) 17.3 kDa class II heat shock protein (A)	PREDICTED: 17.3 kDa class II heat shock protein [Vitis vinifera]	HSP21_SOLPE RecName: Full=17.3 kDa class II heat shock protein; AltName: Full=Hsp17.3; AltName: Full=Hsp20.2;	At5g12020	GO:0005737,cytoplasm; GO:0005575,cellular_component; GO:0005622,intracellular anatomical structure; GO:0110165,cellular anatomical entity	--
Vitvi12g02416	1.40422	2.49914e-05	0.000178126	up	K02696 photosystem I subunit VIII | (RefSeq) psaI, ViviCp031; photosystem I subunit VIII (A)	envelope membrane protein (chloroplast) [Vitis vinifera]	CEMA_VITVI RecName: Full=Chloroplast envelope membrane protein;	AtCh035	GO:0009706,chloroplast inner membrane; GO:0016021,integral component of membrane; GO:0015078,proton transmembrane transporter activity; GO:0003674,molecular_function; GO:0005215,transporter activity; GO:0008324,cation transmembrane transporter activity; GO:0015075,ion transmembrane transporter activity; GO:0015318,inorganic molecular entity transmembrane transporter activity; GO:0022857,transmemb…	--
Vitvi18g02423	1.40264	8.34043e-15	2.39393e-13	up	K13993 HSP20 family protein | (RefSeq) 22.0 kDa class IV heat shock protein (A)	PREDICTED: 22.0 kDa class IV heat shock protein [Vitis vinifera]	HSP41_SOYBN RecName: Full=22.0 kDa class IV heat shock protein; Flags: Precursor;	At4g10250	GO:0005788,endoplasmic reticulum lumen; GO:0043621,protein self-association; GO:0051082,unfolded protein binding; GO:0051259,protein complex oligomerization; GO:0006457,protein folding; GO:0009408,response to heat; GO:0042542,response to hydrogen peroxide; GO:0009651,response to salt stress; GO:0003674,molecular_function; GO:0005488,binding; GO:0005515,protein binding; GO:0008150,biological_proce…	--
Vitvi01g00239	1.40141	1.54523e-24	1.01562e-22	up	K03549 KUP system potassium uptake protein | (RefSeq) potassium transporter 5 (A)	PREDICTED: potassium transporter 5 [Vitis vinifera]	POT5_ARATH RecName: Full=Potassium transporter 5; Short=AtHAK1; Short=AtHAK5; Short=AtPOT5;	At4g13420	GO:0016021,integral component of membrane; GO:0016020,membrane; GO:0005886,plasma membrane; GO:0015079,potassium ion transmembrane transporter activity; GO:0009674,potassium:sodium symporter activity; GO:1990573,potassium ion import across plasma membrane; GO:0006813,potassium ion transport; GO:0003674,molecular_function; GO:0005215,transporter activity; GO:0008324,cation transmembrane transporte…	--
Vitvi15g00674	1.40055	9.29884e-17	3.1802e-15	up	--	PREDICTED: SPX domain-containing protein 3 [Vitis vinifera]	SPX3_ARATH RecName: Full=SPX domain-containing protein 3; AltName: Full=Protein SPX DOMAIN GENE 3; Short=AtSPX3;	At2g45130	GO:0016036,cellular response to phosphate starvation; GO:0080040,positive regulation of cellular response to phosphate starvation; GO:0006950,response to stress; GO:0007154,cell communication; GO:0008150,biological_process; GO:0009267,cellular response to starvation; GO:0009605,response to external stimulus; GO:0009987,cellular process; GO:0009991,response to extracellular stimulus; GO:0031667,re…	--
Vitvi13g00242	1.39774	6.01597e-41	1.08384e-38	up	K18059 sulfate transporter 4 | (RefSeq) probable sulfate transporter 4.2 (A)	PREDICTED: probable sulfate transporter 4.2 isoform X1 [Vitis vinifera]	SUT42_ARATH RecName: Full=Probable sulfate transporter 4.2;	At3g12520	GO:0005887,integral component of plasma membrane; GO:0015301,anion:anion antiporter activity; GO:0008271,secondary active sulfate transmembrane transporter activity; GO:0015293,symporter activity; GO:0003674,molecular_function; GO:0005215,transporter activity; GO:0008509,anion transmembrane transporter activity; GO:0015075,ion transmembrane transporter activity; GO:0015291,secondary active transm…	--
Vitvi04g00440	1.39194	0.00139368	0.00624789	up	K21867 potassium channel | (RefSeq) K1.2; inward rectifying shaker-like K+ channel (A)	unnamed protein product, partial [Vitis vinifera]	AKT1_ARATH RecName: Full=Potassium channel AKT1;	At2g26650	GO:0016021,integral component of membrane; GO:0005886,plasma membrane; GO:0042802,identical protein binding; GO:0005242,inward rectifier potassium channel activity; GO:1990573,potassium ion import across plasma membrane; GO:0006813,potassium ion transport; GO:0034765,regulation of ion transmembrane transport; GO:0090333,regulation of stomatal closure; GO:0009651,response to salt stress; GO:000941…	--
Vitvi07g02627	1.39033	0.000905904	0.00429193	up	K09422 transcription factor MYB, plant | (RefSeq) telomere repeat-binding factor 1 (A)	PREDICTED: telomere repeat-binding factor 1 isoform X1 [Vitis vinifera]	TRB1_ARATH RecName: Full=Telomere repeat-binding factor 1; Short=AtTRB1; AltName: Full=MYB transcription factor;	At1g49950	GO:0000785,chromatin; GO:0005730,nucleolus; GO:0000786,nucleosome; GO:0005634,nucleus; GO:0032991,protein-containing complex; GO:0033613,activating transcription factor binding; GO:0003700,DNA-binding transcription factor activity; GO:0003691,double-stranded telomeric DNA binding; GO:1990841,promoter-specific chromatin binding; GO:0042803,protein homodimerization activity; GO:0070491,repressing t…	MYB-related
Vitvi19g02000	1.39002	1.59182e-07	1.79039e-06	up	--	unnamed protein product, partial [Vitis vinifera]	VUP1_ARATH RecName: Full=Vascular-related unknown protein 1 {ECO:0000303|PubMed:24567189};	At3g21710	GO:0005829,cytosol; GO:0005634,nucleus; GO:0010089,xylem development; GO:0008150,biological_process; GO:0009888,tissue development; GO:0010087,phloem or xylem histogenesis; GO:0032502,developmental process; GO:0048856,anatomical structure development; GO:0005575,cellular_component; GO:0005622,intracellular anatomical structure; GO:0005737,cytoplasm; GO:0110165,cellular anatomical entity; GO:00432…	--
Vitvi07g02217	1.38815	7.37137e-23	4.23759e-21	up	--	PREDICTED: uncharacterized protein LOC104879792 [Vitis vinifera]	--	At5g61710	--	--
Vitvi01g00593	1.38379	1.54096e-16	5.17362e-15	up	K01728 pectate lyase [EC:4.2.2.2] | (RefSeq) probable pectate lyase 5 (A)	PREDICTED: probable pectate lyase 5 [Vitis vinifera]	PLY5_ARATH RecName: Full=Probable pectate lyase 5; EC=4.2.2.2; Flags: Precursor;	At5g63180	GO:0005739,mitochondrion; GO:0046872,metal ion binding; GO:0030570,pectate lyase activity; GO:0045490,pectin catabolic process; GO:0003674,molecular_function; GO:0005488,binding; GO:0043167,ion binding; GO:0043169,cation binding; GO:0003824,catalytic activity; GO:0016829,lyase activity; GO:0016835,carbon-oxygen lyase activity; GO:0016837,carbon-oxygen lyase activity, acting on polysaccharides; GO…	--
Vitvi06g00064	1.38369	0.00251122	0.0103835	up	K13071 pheophorbide a oxygenase [EC:1.14.15.17] | (RefSeq) pheophorbide a oxygenase, chloroplastic (A)	PREDICTED: protochlorophyllide-dependent translocon component 52, chloroplastic [Vitis vinifera]	PTC52_ARATH RecName: Full=Protochlorophyllide-dependent translocon component 52, chloroplastic; AltName: Full=ACD1-like protein; AltName: Full=Protein TIC 55-IV; AltName: Full=Translocon at the inner envelope membrane of chloroplasts 55-IV; Flags: Precursor;	At4g25650	GO:0009941,chloroplast envelope; GO:0009706,chloroplast inner membrane; GO:0005829,cytosol; GO:0016021,integral component of membrane; GO:0009536,plastid; GO:0051537,2 iron, 2 sulfur cluster binding; GO:0010277,chlorophyllide a oxygenase [overall] activity; GO:0046872,metal ion binding; GO:0015031,protein transport; GO:0003674,molecular_function; GO:0005488,binding; GO:0051536,iron-sulfur cluster…	--
Vitvi07g02498	1.38214	0.0153427	0.0475117	up	K01184 polygalacturonase [EC:3.2.1.15] | (RefSeq) polygalacturonase (A)	PREDICTED: polygalacturonase [Vitis vinifera]	PGLR_PRUPE RecName: Full=Polygalacturonase; Short=PG; EC=3.2.1.15; AltName: Full=Pectinase; Flags: Precursor;	At3g59850	GO:0005618,cell wall; GO:0005576,extracellular region; GO:0004650,polygalacturonase activity; GO:0005975,carbohydrate metabolic process; GO:0071555,cell wall organization; GO:0009835,fruit ripening; GO:0003674,molecular_function; GO:0003824,catalytic activity; GO:0004553,hydrolase activity, hydrolyzing O-glycosyl compounds; GO:0016787,hydrolase activity; GO:0016798,hydrolase activity, acting on g…	--
Vitvi08g01641	1.38105	8.00505e-07	7.82207e-06	up	K15015 solute carrier family 32 (vesicular inhibitory amino acid transporter) | (RefSeq) vacuolar amino acid transporter 1 (A)	PREDICTED: vacuolar amino acid transporter 1 isoform X1 [Vitis vinifera]	AVT1A_ARATH RecName: Full=Amino acid transporter AVT1A {ECO:0000305}; Short=AtAvt1A {ECO:0000303|PubMed:27925655};	At2g39130	GO:0016021,integral component of membrane; GO:0005886,plasma membrane; GO:0005774,vacuolar membrane; GO:0006865,amino acid transport; GO:0006810,transport; GO:0006811,ion transport; GO:0006820,anion transport; GO:0008150,biological_process; GO:0015849,organic acid transport; GO:0051179,localization; GO:0051234,establishment of localization; GO:0071702,organic substance transport; GO:0071705,nitro…	--
Vitvi17g00520	1.37975	0.00914908	0.0309638	up	K21994 LOB domain-containing protein 18 | (RefSeq) LOB domain-containing protein 18 (A)	PREDICTED: LOB domain-containing protein 27 [Vitis vinifera]	LBD27_ARATH RecName: Full=LOB domain-containing protein 27; AltName: Full=ASYMMETRIC LEAVES 2-like protein 29; Short=AS2-like protein 29;	At3g47870	GO:0005634,nucleus; GO:0009556,microsporogenesis; GO:0009555,pollen development; GO:0009786,regulation of asymmetric cell division; GO:0000003,reproduction; GO:0003006,developmental process involved in reproduction; GO:0007049,cell cycle; GO:0007275,multicellular organism development; GO:0008150,biological_process; GO:0009987,cellular process; GO:0019953,sexual reproduction; GO:0022402,cell cycle…	LOB
Vitvi08g01117	1.37822	1.73681e-18	6.88515e-17	up	K02069 UDP-glucose/iron transport system permease protein | (RefSeq) protein ALUMINUM SENSITIVE 3 (A)	PREDICTED: protein ALUMINUM SENSITIVE 3 [Vitis vinifera]	ALS3_ARATH RecName: Full=Protein ALUMINUM SENSITIVE 3; AltName: Full=ABC transporter I family member 16; Short=ABC transporter ABCI.16; Short=AtABCI16; AltName: Full=ybbM homolog protein;	At2g37330	GO:0005887,integral component of plasma membrane; GO:0005886,plasma membrane; GO:0012506,vesicle membrane; GO:0005460,UDP-glucose transmembrane transporter activity; GO:0010044,response to aluminum ion; GO:0003674,molecular_function; GO:0005215,transporter activity; GO:0005338,nucleotide-sugar transmembrane transporter activity; GO:0008509,anion transmembrane transporter activity; GO:0008514,orga…	--
Vitvi14g02845	1.37482	5.49035e-11	1.05108e-09	up	--	PREDICTED: uncharacterized protein LOC104881595 [Vitis vinifera]	--	At1g15010	GO:0016021,integral component of membrane; GO:0005575,cellular_component; GO:0016020,membrane; GO:0031224,intrinsic component of membrane; GO:0110165,cellular anatomical entity	--
Vitvi10g00235	1.37407	3.91578e-09	5.73152e-08	up	--	PREDICTED: protein PYRICULARIA ORYZAE RESISTANCE 21 isoform X1 [Vitis vinifera]	--	At1g51090	GO:1900150,regulation of defense response to fungus; GO:0002831,regulation of response to biotic stimulus; GO:0006950,response to stress; GO:0006952,defense response; GO:0008150,biological_process; GO:0009605,response to external stimulus; GO:0009607,response to biotic stimulus; GO:0009620,response to fungus; GO:0031347,regulation of defense response; GO:0032101,regulation of response to external…	--
Vitvi19g01706	1.37289	0.0116624	0.0380168	up	K14494 DELLA protein | (RefSeq) VVGAI1; DELLA protein GAI1 (A)	PREDICTED: DELLA protein RGL1 [Vitis vinifera]	RAD1_LOTJA RecName: Full=GRAS family protein RAD1 {ECO:0000305}; AltName: Full=Protein REQUIRED FOR ARBUSCULE DEVELOPMENT 1 {ECO:0000303|PubMed:25560877}; Short=LjRAD1 {ECO:0000303|PubMed:25560877};	At1g66350	GO:0005634,nucleus; GO:0036377,arbuscular mycorrhizal association; GO:0016036,cellular response to phosphate starvation; GO:0010247,detection of phosphate ion; GO:0006355,regulation of transcription, DNA-templated; GO:0009610,response to symbiotic fungus; GO:0008150,biological_process; GO:0044403,biological process involved in symbiotic interaction; GO:0044419,biological process involved in inter…	GRAS
novel.1056	1.37277	0.0123405	0.0397351	up	--	hypothetical protein VITISV_026608 [Vitis vinifera]	--	--	--	--
Vitvi07g01898	1.36517	5.38434e-07	5.48159e-06	up	K08150 MFS transporter, SP family, solute carrier family 2 (myo-inositol transporter), member 13 | (RefSeq) INT1; inositol transporter 1 (A)	PREDICTED: monosaccharide-sensing protein 2 [Vitis vinifera]	MSSP2_ARATH RecName: Full=Monosaccharide-sensing protein 2; AltName: Full=Sugar transporter MSSP2;	At4g35300	GO:0005794,Golgi apparatus; GO:0016021,integral component of membrane; GO:0005886,plasma membrane; GO:0005774,vacuolar membrane; GO:0005773,vacuole; GO:0022857,transmembrane transporter activity; GO:0008643,carbohydrate transport; GO:0003674,molecular_function; GO:0005215,transporter activity; GO:0006810,transport; GO:0006811,ion transport; GO:0006820,anion transport; GO:0008150,biological_proces…	--
Vitvi14g00179	1.365	1.93647e-17	7.00251e-16	up	--	unnamed protein product, partial [Vitis vinifera]	TCTP_ELAGV RecName: Full=Translationally-controlled tumor protein homolog; Short=TCTP;	At3g16640	GO:0005737,cytoplasm; GO:0005575,cellular_component; GO:0005622,intracellular anatomical structure; GO:0110165,cellular anatomical entity	--
Vitvi03g00717	1.36219	1.57136e-11	3.19949e-10	up	--	PREDICTED: probable zinc metallopeptidase EGY3, chloroplastic [Vitis vinifera]	EGY3_ARATH RecName: Full=Probable zinc metallopeptidase EGY3, chloroplastic; EC=3.4.24.-; AltName: Full=Protein ETHYLENE-DEPENDENT GRAVITROPISM-DEFICIENT AND YELLOW-GREEN 3; Short=AtEGY3; Flags: Precursor;	At1g17870	GO:0031969,chloroplast membrane; GO:0016021,integral component of membrane; GO:0008237,metallopeptidase activity; GO:0003674,molecular_function; GO:0003824,catalytic activity; GO:0008233,peptidase activity; GO:0016787,hydrolase activity; GO:0140096,catalytic activity, acting on a protein; GO:0005575,cellular_component; GO:0005622,intracellular anatomical structure; GO:0005737,cytoplasm; GO:000950…	--
Vitvi02g00575	1.3604	1.63575e-17	5.94704e-16	up	--	PREDICTED: uncharacterized protein LOC100252861 [Vitis vinifera]	--	At4g17370	GO:0000166,nucleotide binding; GO:0003674,molecular_function; GO:0005488,binding; GO:0036094,small molecule binding; GO:0097159,organic cyclic compound binding; GO:1901265,nucleoside phosphate binding; GO:1901363,heterocyclic compound binding	--
Vitvi04g01625	1.35972	0.00061186	0.00303942	up	K13418 somatic embryogenesis receptor kinase 1 [EC:2.7.10.1 2.7.11.1] | (RefSeq) somatic embryogenesis receptor kinase 2 (A)	PREDICTED: G-type lectin S-receptor-like serine/threonine-protein kinase LECRK1 [Vitis vinifera]	LERK1_ORYSJ RecName: Full=G-type lectin S-receptor-like serine/threonine-protein kinase LECRK1 {ECO:0000305}; Short=OsLecRK1 {ECO:0000303|PubMed:25485617}; EC=2.7.11.1 {ECO:0000305}; AltName: Full=OsRLCK134 {ECO:0000303|PubMed:19825577}; Flags: Precursor;	At5g60900	GO:0016021,integral component of membrane; GO:0005524,ATP binding; GO:0030246,carbohydrate binding; GO:0106310,protein serine kinase activity; GO:0106311,protein threonine kinase activity; GO:0006952,defense response; GO:0000166,nucleotide binding; GO:0003674,molecular_function; GO:0005488,binding; GO:0017076,purine nucleotide binding; GO:0030554,adenyl nucleotide binding; GO:0032553,ribonucleoti…	--
Vitvi10g00659	1.35935	0.000126374	0.00076096	up	K14638 solute carrier family 15 (peptide/histidine transporter), member 3/4 | (RefSeq) protein NRT1/ PTR FAMILY 4.5 (A)	unnamed protein product, partial [Vitis vinifera]	PTR12_ARATH RecName: Full=Protein NRT1/ PTR FAMILY 4.5; Short=AtNPF4.5; AltName: Full=Protein ABA-IMPORTING TRANSPORTER 2;	At1g27040	GO:0016021,integral component of membrane; GO:0022857,transmembrane transporter activity; GO:0003674,molecular_function; GO:0005215,transporter activity; GO:0005575,cellular_component; GO:0016020,membrane; GO:0031224,intrinsic component of membrane; GO:0110165,cellular anatomical entity	--
Vitvi16g01090	1.35898	0.00229355	0.00959355	up	K00521 ferric-chelate reductase [EC:1.16.1.7] | (RefSeq) ferric reduction oxidase 2 (A)	unnamed protein product, partial [Vitis vinifera]	FRO2_ARATH RecName: Full=Ferric reduction oxidase 2; Short=AtFRO2; EC=1.16.1.7; AltName: Full=Ferric-chelate reductase 2; AltName: Full=Protein FERRIC CHELATE REDUCTASE DEFECTIVE 1;	At1g01580	GO:0016021,integral component of membrane; GO:0005886,plasma membrane; GO:0000293,ferric-chelate reductase activity; GO:0046872,metal ion binding; GO:0055072,iron ion homeostasis; GO:0009617,response to bacterium; GO:0033214,siderophore-dependent iron import into cell; GO:0003674,molecular_function; GO:0003824,catalytic activity; GO:0016491,oxidoreductase activity; GO:0016722,oxidoreductase activ…	--
Vitvi07g01653	1.35675	0.000659866	0.00325147	up	K13260 isoflavone/4'-methoxyisoflavone 2'-hydroxylase [EC:1.14.14.90 1.14.14.89] | (RefSeq) isoflavone 2'-hydroxylase (A)	PREDICTED: isoflavone 2'-hydroxylase [Vitis vinifera]	CYQ32_CATRO RecName: Full=Cytochrome P450 81Q32 {ECO:0000303|PubMed:24710322}; Short=CrCYP81Q32 {ECO:0000303|PubMed:24710322}; EC=1.14.-.- {ECO:0000305};	At4g37370	GO:0016021,integral component of membrane; GO:0020037,heme binding; GO:0005506,iron ion binding; GO:0004497,monooxygenase activity; GO:0016705,oxidoreductase activity, acting on paired donors, with incorporation or reduction of molecular oxygen; GO:0003674,molecular_function; GO:0005488,binding; GO:0046906,tetrapyrrole binding; GO:0097159,organic cyclic compound binding; GO:1901363,heterocyclic c…	--
Vitvi01g00683	1.35653	2.92343e-05	0.000204965	up	--	--	--	--	--	--
Vitvi12g01878	1.35417	7.01595e-11	1.31814e-09	up	--	PREDICTED: 11S globulin seed storage protein 2 [Vitis vinifera]	11S2_SESIN RecName: Full=11S globulin seed storage protein 2; AltName: Full=11S globulin Ses i 6 {ECO:0000303|PubMed:17517107}; AltName: Full=11S globulin seed storage protein II; AltName: Full=Allergen Ses i 6 {ECO:0000303|PubMed:17556061}; AltName: Full=Alpha-globulin; AltName: Allergen=Ses i 6.0101 {ECO:0000305}; Contains: RecName: Full=11S globulin seed storage protein 2 acidic chain; AltName…	At1g07750	GO:0042735,protein body; GO:0045735,nutrient reservoir activity; GO:0010431,seed maturation; GO:0003674,molecular_function; GO:0000003,reproduction; GO:0003006,developmental process involved in reproduction; GO:0007275,multicellular organism development; GO:0008150,biological_process; GO:0009791,post-embryonic development; GO:0010154,fruit development; GO:0021700,developmental maturation; GO:0022…	--
Vitvi14g01625	1.35327	2.46172e-20	1.13667e-18	up	K12386 cystinosin | (RefSeq) cystinosin homolog (A)	PREDICTED: cystinosin homolog [Vitis vinifera]	CTNS_ARATH RecName: Full=Cystinosin homolog;	At5g40670	GO:0016021,integral component of membrane; GO:0005765,lysosomal membrane; GO:0005774,vacuolar membrane; GO:0015184,L-cystine transmembrane transporter activity; GO:0015811,L-cystine transport; GO:0000099,sulfur amino acid transmembrane transporter activity; GO:0003674,molecular_function; GO:0005215,transporter activity; GO:0005342,organic acid transmembrane transporter activity; GO:0008509,anion …	--
Vitvi08g00927	1.35241	4.19601e-06	3.57094e-05	up	--	hypothetical protein VITISV_039385 [Vitis vinifera]	--	--	--	--
Vitvi01g01359	1.35236	9.76716e-05	0.000602881	up	K00430 peroxidase [EC:1.11.1.7] | (RefSeq) peroxidase 11 (A)	PREDICTED: peroxidase 11 [Vitis vinifera]	PER11_ARATH RecName: Full=Peroxidase 11; Short=Atperox P11; EC=1.11.1.7; AltName: Full=ATP23a/ATP23b; Flags: Precursor;	At1g68850	GO:0005576,extracellular region; GO:0020037,heme binding; GO:0046872,metal ion binding; GO:0004601,peroxidase activity; GO:0042744,hydrogen peroxide catabolic process; GO:0006979,response to oxidative stress; GO:0048511,rhythmic process; GO:0003674,molecular_function; GO:0005488,binding; GO:0046906,tetrapyrrole binding; GO:0097159,organic cyclic compound binding; GO:1901363,heterocyclic compound …	--
novel.243	1.35137	0.0129736	0.0414013	up	K12449 UDP-apiose/xylose synthase | (RefSeq) UDP-D-apiose/UDP-D-xylose synthase 2 (A)	PREDICTED: uncharacterized protein LOC104878535 [Vitis vinifera]	AXS1_ARATH RecName: Full=UDP-D-apiose/UDP-D-xylose synthase 1;	At1g08200	GO:0005737,cytoplasm; GO:0005829,cytosol; GO:0005777,peroxisome; GO:0051287,NAD binding; GO:0048040,UDP-glucuronate decarboxylase activity; GO:0071555,cell wall organization; GO:0009226,nucleotide-sugar biosynthetic process; GO:0000166,nucleotide binding; GO:0003674,molecular_function; GO:0005488,binding; GO:0036094,small molecule binding; GO:0097159,organic cyclic compound binding; GO:1901265,nu…	--
Vitvi14g01272	1.35001	2.91684e-09	4.34682e-08	up	K23877 xyloglucan O-acetyltransferase | (RefSeq) protein ALTERED XYLOGLUCAN 4-like (A)	unnamed protein product, partial [Vitis vinifera]	TBL19_ARATH RecName: Full=Protein trichome birefringence-like 19;	At5g15900	GO:0005794,Golgi apparatus; GO:0016021,integral component of membrane; GO:0016413,O-acetyltransferase activity; GO:0003674,molecular_function; GO:0003824,catalytic activity; GO:0008374,O-acyltransferase activity; GO:0016407,acetyltransferase activity; GO:0016740,transferase activity; GO:0016746,transferase activity, transferring acyl groups; GO:0016747,transferase activity, transferring acyl grou…	--
Vitvi05g01937	1.34732	2.83347e-14	7.75764e-13	up	--	unnamed protein product, partial [Vitis vinifera]	--	--	--	--
Vitvi19g01883	1.34693	4.19354e-05	0.000281963	up	--	hypothetical protein VITISV_004896 [Vitis vinifera]	--	--	--	--
Vitvi03g00251	1.34409	1.15278e-19	5.05671e-18	up	--	PREDICTED: uncharacterized protein LOC100243457 [Vitis vinifera]	--	At4g35320	--	--
Vitvi18g00038	1.34115	3.01915e-06	2.65333e-05	up	--	PREDICTED: non-functional pseudokinase ZED1-like [Vitis vinifera]	--	--	GO:0016301,kinase activity; GO:0003674,molecular_function; GO:0003824,catalytic activity; GO:0016740,transferase activity; GO:0016772,transferase activity, transferring phosphorus-containing groups	--
Vitvi08g02412	1.3381	0.00621026	0.0224249	up	K13495 cis-zeatin O-glucosyltransferase [EC:2.4.1.215] | (RefSeq) zeatin O-glucosyltransferase-like (A)	PREDICTED: zeatin O-glucosyltransferase-like [Vitis vinifera]	ZOX_PHAVU RecName: Full=Zeatin O-xylosyltransferase; EC=2.4.2.40; AltName: Full=Zeatin O-beta-D-xylosyltransferase;	At2g36780	GO:0050404,zeatin O-beta-D-xylosyltransferase activity; GO:0009690,cytokinin metabolic process; GO:0006486,protein glycosylation; GO:0003674,molecular_function; GO:0003824,catalytic activity; GO:0008194,UDP-glycosyltransferase activity; GO:0016740,transferase activity; GO:0016757,transferase activity, transferring glycosyl groups; GO:0016763,transferase activity, transferring pentosyl groups; GO:…	--
Vitvi14g01552	1.33794	4.40818e-26	3.21113e-24	up	K20665 jasmonoyl-L-amino acid 12-hydroxylase [EC:1.14.14.48] | (RefSeq) cytochrome P450 94B3 (A)	PREDICTED: cytochrome P450 94B3 [Vitis vinifera]	C94B1_ARATH RecName: Full=Cytochrome P450 94B1 {ECO:0000305}; EC=1.14.14.48 {ECO:0000269|PubMed:25210037}; AltName: Full=Jasmonoyl-L-amino acid 12-hydroxylase {ECO:0000303|PubMed:25210037};	At5g63450	GO:0016021,integral component of membrane; GO:0020037,heme binding; GO:0005506,iron ion binding; GO:0052694,jasmonoyl-isoleucine-12-hydroxylase activity; GO:0016705,oxidoreductase activity, acting on paired donors, with incorporation or reduction of molecular oxygen; GO:0009694,jasmonic acid metabolic process; GO:0009611,response to wounding; GO:0003674,molecular_function; GO:0005488,binding; GO:…	--
Vitvi10g00879	1.33562	1.43771e-05	0.000108774	up	K08286 protein-serine/threonine kinase [EC:2.7.11.-] | (RefSeq) protein kinase PINOID 2 (A)	PREDICTED: protein kinase PINOID [Vitis vinifera]	PID_ARATH RecName: Full=Protein kinase PINOID; EC=2.7.11.1; AltName: Full=Protein kinase ABRUPTUS;	At2g34650	GO:0009986,cell surface; GO:0005737,cytoplasm; GO:0005829,cytosol; GO:0005634,nucleus; GO:0005886,plasma membrane; GO:0005524,ATP binding; GO:0016301,kinase activity; GO:0004672,protein kinase activity; GO:0106310,protein serine kinase activity; GO:0004674,protein serine/threonine kinase activity; GO:0106311,protein threonine kinase activity; GO:0009926,auxin polar transport; GO:0009734,auxin-act…	--
Vitvi13g01157	1.33412	0.00428528	0.0164326	up	--	hypothetical protein VITISV_017843 [Vitis vinifera]	--	--	--	--
Vitvi01g01016	1.33141	0.0011134	0.00513865	up	--	PREDICTED: uncharacterized protein LOC100246544 [Vitis vinifera]	--	--	GO:0016021,integral component of membrane; GO:0016020,membrane; GO:0004842,ubiquitin-protein transferase activity; GO:0008270,zinc ion binding; GO:0016567,protein ubiquitination; GO:0003674,molecular_function; GO:0003824,catalytic activity; GO:0016740,transferase activity; GO:0019787,ubiquitin-like protein transferase activity; GO:0140096,catalytic activity, acting on a protein; GO:0005488,bindin…	--
Vitvi19g00282	1.32565	9.82023e-10	1.55903e-08	up	--	PREDICTED: uncharacterized protein LOC100246927 [Vitis vinifera]	--	At5g54370	--	--
Vitvi02g00374	1.32464	3.93297e-06	3.37126e-05	up	--	PREDICTED: plant UBX domain-containing protein 8 [Vitis vinifera]	PUX8_ARATH RecName: Full=Plant UBX domain-containing protein 8 {ECO:0000303|Ref.5}; Short=PUX8 {ECO:0000303|Ref.5}; AltName: Full=Ara4-interacting protein {ECO:0000312|EMBL:BAB32954.1}; AltName: Full=Suppressor of ARA4-induced defect of ypt1 {ECO:0000303|PubMed:10758485}; Short=SAY1 {ECO:0000303|PubMed:10758485};	At4g23040	GO:0005829,cytosol; GO:0005634,nucleus; GO:0016192,vesicle-mediated transport; GO:0006810,transport; GO:0008150,biological_process; GO:0009987,cellular process; GO:0051179,localization; GO:0051234,establishment of localization; GO:0005575,cellular_component; GO:0005622,intracellular anatomical structure; GO:0005737,cytoplasm; GO:0110165,cellular anatomical entity; GO:0043226,organelle; GO:0043227…	--
Vitvi13g00327	1.32403	0.0128077	0.0409758	up	K13508 glycerol-3-phosphate acyltransferase [EC:2.3.1.15 2.3.1.198] | (RefSeq) glycerol-3-phosphate acyltransferase 5 (A)	PREDICTED: glycerol-3-phosphate acyltransferase 5 [Vitis vinifera]	GPAT5_ARATH RecName: Full=Glycerol-3-phosphate acyltransferase 5; Short=AtGPAT5; EC=2.3.1.15;	At3g11430	GO:0016021,integral component of membrane; GO:0016020,membrane; GO:0090447,glycerol-3-phosphate 2-O-acyltransferase activity; GO:0004366,glycerol-3-phosphate O-acyltransferase activity; GO:0016791,phosphatase activity; GO:0102420,sn-1-glycerol-3-phosphate C16:0-DCA-CoA acyl transferase activity; GO:0016024,CDP-diacylglycerol biosynthetic process; GO:0010143,cutin biosynthetic process; GO:0010345,…	--
Vitvi14g01136	1.32339	9.05424e-23	5.16092e-21	up	--	PREDICTED: uncharacterized protein LOC100253189 [Vitis vinifera]	GT121_ARATH RecName: Full=Putative glutamine amidotransferase GAT1_2.1 {ECO:0000305}; EC=2.4.2.- {ECO:0000305}; AltName: Full=Class I glutamine amidotransferase {ECO:0000303|PubMed:22885937}; AltName: Full=GAT1_2 domain-containing protein 1 {ECO:0000305};	At5g38200	GO:0016811,hydrolase activity, acting on carbon-nitrogen (but not peptide) bonds, in linear amides; GO:0016740,transferase activity; GO:0006541,glutamine metabolic process; GO:2000032,regulation of secondary shoot formation; GO:0003674,molecular_function; GO:0003824,catalytic activity; GO:0016787,hydrolase activity; GO:0016810,hydrolase activity, acting on carbon-nitrogen (but not peptide) bonds;…	--
Vitvi11g00351	1.32259	1.10938e-12	2.55537e-11	up	K03627 putative transcription factor | (RefSeq) multiprotein-bridging factor 1c (A)	PREDICTED: multiprotein-bridging factor 1c [Vitis vinifera]	MBF1C_ARATH RecName: Full=Multiprotein-bridging factor 1c;	At3g24500	GO:0005737,cytoplasm; GO:0005730,nucleolus; GO:0005634,nucleus; GO:0003677,DNA binding; GO:0003700,DNA-binding transcription factor activity; GO:0003713,transcription coactivator activity; GO:0071456,cellular response to hypoxia; GO:0009873,ethylene-activated signaling pathway; GO:0045893,positive regulation of transcription, DNA-templated; GO:0009737,response to abscisic acid; GO:0009408,respons…	MBF1
Vitvi09g01101	1.32005	2.64385e-05	0.000187448	up	--	hypothetical protein VITISV_042679 [Vitis vinifera]	M860_ARATH RecName: Full=Uncharacterized mitochondrial protein AtMg00860; AltName: Full=ORF158;	At3g11970_2	GO:0005739,mitochondrion; GO:0005575,cellular_component; GO:0005622,intracellular anatomical structure; GO:0005737,cytoplasm; GO:0043226,organelle; GO:0043227,membrane-bounded organelle; GO:0043229,intracellular organelle; GO:0043231,intracellular membrane-bounded organelle; GO:0110165,cellular anatomical entity	--
Vitvi05g01833	1.31939	3.33146e-05	0.000229977	up	--	PREDICTED: late embryogenesis abundant protein D-29 [Vitis vinifera]	--	--	--	--
Vitvi01g01165	1.31802	9.26773e-26	6.56155e-24	up	--	unnamed protein product, partial [Vitis vinifera]	PCAP1_ARATH RecName: Full=Plasma membrane-associated cation-binding protein 1; Short=AtPCAP1; AltName: Full=Microtubule-destabilizing protein 25;	At4g20260	GO:0046658,anchored component of plasma membrane; GO:0005881,cytoplasmic microtubule; GO:0005829,cytosol; GO:0043657,host cell; GO:0005886,plasma membrane; GO:0009506,plasmodesma; GO:0005773,vacuole; GO:0005509,calcium ion binding; GO:0005516,calmodulin binding; GO:0005507,copper ion binding; GO:0008017,microtubule binding; GO:0005547,phosphatidylinositol-3,4,5-trisphosphate binding; GO:0043325,p…	--
novel.945	1.31638	0.0123883	0.03984	up	--	--	--	--	--	--
Vitvi13g01102	1.31632	6.7509e-08	8.09386e-07	up	--	unnamed protein product, partial [Vitis vinifera]	ZIF1_ARATH RecName: Full=Protein ZINC INDUCED FACILITATOR 1;	At5g13750	GO:0016021,integral component of membrane; GO:0009705,plant-type vacuole membrane; GO:0005886,plasma membrane; GO:0022821,potassium ion antiporter activity; GO:0090333,regulation of stomatal closure; GO:0009624,response to nematode; GO:0010043,response to zinc ion; GO:0055069,zinc ion homeostasis; GO:0003674,molecular_function; GO:0005215,transporter activity; GO:0008324,cation transmembrane tran…	--
Vitvi13g01094	1.31447	7.42177e-35	9.35979e-33	up	--	PREDICTED: protein ZINC INDUCED FACILITATOR-LIKE 1 isoform X1 [Vitis vinifera]	ZIFL1_ARATH RecName: Full=Protein ZINC INDUCED FACILITATOR-LIKE 1; AltName: Full=Protein ZIF-LIKE 1;	At5g13750	GO:0016021,integral component of membrane; GO:0009705,plant-type vacuole membrane; GO:0005886,plasma membrane; GO:0022821,potassium ion antiporter activity; GO:0010540,basipetal auxin transport; GO:0009630,gravitropism; GO:0090333,regulation of stomatal closure; GO:0080167,response to karrikin; GO:0009414,response to water deprivation; GO:0048364,root development; GO:0003674,molecular_function; G…	--
Vitvi11g00724	1.3123	2.59719e-16	8.56307e-15	up	K03283 heat shock 70kDa protein 1/2/6/8 | (RefSeq) heat shock 70 kDa protein (A)	PREDICTED: heat shock 70 kDa protein [Vitis vinifera]	HSP70_SOYBN RecName: Full=Heat shock 70 kDa protein;	At3g12580	GO:0005737,cytoplasm; GO:0005524,ATP binding; GO:0016887,ATPase activity; GO:0031072,heat shock protein binding; GO:0051787,misfolded protein binding; GO:0044183,protein folding chaperone; GO:0051082,unfolded protein binding; GO:0034620,cellular response to unfolded protein; GO:0051085,chaperone cofactor-dependent protein refolding; GO:0042026,protein refolding; GO:0000166,nucleotide binding; GO:…	--
Vitvi16g01310	1.31172	6.44155e-23	3.73499e-21	up	--	PREDICTED: protein RESPONSE TO LOW SULFUR 3-like [Vitis vinifera]	--	--	GO:0098869,cellular oxidant detoxification; GO:0008150,biological_process; GO:0009636,response to toxic substance; GO:0009987,cellular process; GO:0042221,response to chemical; GO:0050896,response to stimulus; GO:0051716,cellular response to stimulus; GO:0070887,cellular response to chemical stimulus; GO:0097237,cellular response to toxic substance; GO:0098754,detoxification; GO:1990748,cellular …	--
Vitvi07g00592	1.31108	0.00265441	0.0108974	up	K14516 ethylene-responsive transcription factor 1 | (RefSeq) ethylene-responsive transcription factor 1B-like (A)	PREDICTED: ethylene-responsive transcription factor 1B-like [Vitis vinifera]	ERFC3_SOLLC RecName: Full=Ethylene-response factor C3 {ECO:0000305}; Short=Sl.ERF.C.3 {ECO:0000303|PubMed:23057995}; AltName: Full=Ethylene-responsive element-binding factor C3 {ECO:0000305}; AltName: Full=Ethylene-responsive transcription factor C3 {ECO:0000305};	At3g23240	GO:0005634,nucleus; GO:0003700,DNA-binding transcription factor activity; GO:0043565,sequence-specific DNA binding; GO:0006952,defense response; GO:0009873,ethylene-activated signaling pathway; GO:0045893,positive regulation of transcription, DNA-templated; GO:0031347,regulation of defense response; GO:0010104,regulation of ethylene-activated signaling pathway; GO:0003674,molecular_function; GO:0…	AP2/ERF-ERF
Vitvi03g01542	1.30862	2.70435e-32	2.85698e-30	up	K24028 salicylic acid 3-hydroxylase [EC:1.14.11.-] | (RefSeq) 2ODDlike2; flavanone 3-dioxygenase-like (A)	PREDICTED: protein DOWNY MILDEW RESISTANCE 6 [Vitis vinifera]	JOX2_ARATH RecName: Full=Jasmonate-induced oxygenase 2 {ECO:0000303|PubMed:28559313}; EC=1.14.11.- {ECO:0000269|PubMed:28559313, ECO:0000269|PubMed:28760569, ECO:0000269|PubMed:33516967}; AltName: Full=2-oxoglutarate-dependent dioxygenase JOX2 {ECO:0000305}; AltName: Full=Jasmonic acid oxidase 2 {ECO:0000303|PubMed:28760569};	At3g19000	GO:0005829,cytosol; GO:0051213,dioxygenase activity; GO:0120091,jasmonic acid hydrolase; GO:0046872,metal ion binding; GO:0097237,cellular response to toxic substance; GO:0009813,flavonoid biosynthetic process; GO:2000022,regulation of jasmonic acid mediated signaling pathway; GO:0080167,response to karrikin; GO:0003674,molecular_function; GO:0003824,catalytic activity; GO:0016491,oxidoreductase …	--
Vitvi04g00135	1.30849	4.07758e-09	5.94489e-08	up	K13993 HSP20 family protein | (RefSeq) 17.3 kDa class II heat shock protein (A)	PREDICTED: 17.3 kDa class II heat shock protein [Vitis vinifera]	HSP21_SOYBN RecName: Full=17.9 kDa class II heat shock protein;	At5g12020	GO:0005737,cytoplasm; GO:0043621,protein self-association; GO:0051082,unfolded protein binding; GO:0051259,protein complex oligomerization; GO:0006457,protein folding; GO:0009408,response to heat; GO:0042542,response to hydrogen peroxide; GO:0009651,response to salt stress; GO:0003674,molecular_function; GO:0005488,binding; GO:0005515,protein binding; GO:0008150,biological_process; GO:0009987,cel…	--
Vitvi12g01880	1.3042	3.76123e-20	1.72486e-18	up	--	PREDICTED: 13S globulin basic chain [Vitis vinifera]	SSG1_AVESA RecName: Full=12S seed storage globulin 1; Contains: RecName: Full=12S seed storage globulin 1 acidic chain; Contains: RecName: Full=12S seed storage globulin 1 basic chain; Flags: Precursor;	At1g07750	GO:0045735,nutrient reservoir activity; GO:0003674,molecular_function	--
Vitvi18g03052	1.30229	0.000190871	0.00109415	up	K17302 coatomer subunit beta' | (RefSeq) coatomer subunit beta'-1 (A)	hypothetical protein VITISV_008969 [Vitis vinifera]	COB22_ARATH RecName: Full=Coatomer subunit beta'-2; AltName: Full=Beta'-coat protein 2; Short=Beta'-COP 2;	7298053	GO:0030126,COPI vesicle coat; GO:0000139,Golgi membrane; GO:0005198,structural molecule activity; GO:0006888,endoplasmic reticulum to Golgi vesicle-mediated transport; GO:0006891,intra-Golgi vesicle-mediated transport; GO:0006886,intracellular protein transport; GO:0006890,retrograde vesicle-mediated transport, Golgi to endoplasmic reticulum; GO:0003674,molecular_function; GO:0006810,transport; G…	--
Vitvi13g00148	1.30142	0.0137921	0.0435861	up	--	--	--	--	--	--
Vitvi13g02500	1.30119	6.33636e-19	2.61998e-17	up	K15078 structure-specific endonuclease subunit SLX1 [EC:3.6.1.-] | (RefSeq) putative disease resistance protein RGA1 (A)	PREDICTED: putative disease resistance protein RGA3 [Vitis vinifera]	RGA3_SOLBU RecName: Full=Putative disease resistance protein RGA3; AltName: Full=Blight resistance protein B149; AltName: Full=RGA1-blb;	At3g14470	GO:0043531,ADP binding; GO:0005524,ATP binding; GO:0006952,defense response; GO:0000166,nucleotide binding; GO:0003674,molecular_function; GO:0005488,binding; GO:0017076,purine nucleotide binding; GO:0030554,adenyl nucleotide binding; GO:0032553,ribonucleotide binding; GO:0032555,purine ribonucleotide binding; GO:0032559,adenyl ribonucleotide binding; GO:0036094,small molecule binding; GO:0043167…	--
Vitvi19g00271	1.30056	4.61601e-05	0.000307805	up	--	PREDICTED: NAC transcription factor 56 [Vitis vinifera]	NAC56_ARATH RecName: Full=NAC transcription factor 56 {ECO:0000303|PubMed:15029955}; Short=AtNAC056 {ECO:0000303|PubMed:15029955}; AltName: Full=NAC domain-containing protein 2 {ECO:0000303|PubMed:11245578}; Short=AtNAC2 {ECO:0000303|PubMed:11245578}; AltName: Full=Protein NAC-REGULATED SEED MORPHOLOGY 1 {ECO:0000303|PubMed:18849494};	At3g15510	GO:0005634,nucleus; GO:0003700,DNA-binding transcription factor activity; GO:0000976,transcription regulatory region sequence-specific DNA binding; GO:0080060,integument development; GO:0045995,regulation of embryonic development; GO:0009753,response to jasmonic acid; GO:0048317,seed morphogenesis; GO:0048731,system development; GO:0003674,molecular_function; GO:0140110,transcription regulator ac…	NAC
Vitvi07g01622	1.29772	5.10295e-21	2.49316e-19	up	--	PREDICTED: acyl-CoA-binding domain-containing protein 3 isoform X1 [Vitis vinifera]	ACBP3_ARATH RecName: Full=Acyl-CoA-binding domain-containing protein 3; Short=Acyl-CoA binding protein 3; Flags: Precursor;	At4g24230	GO:0005615,extracellular space; GO:0000062,fatty-acyl-CoA binding; GO:0008289,lipid binding; GO:0000166,nucleotide binding; GO:0003674,molecular_function; GO:0005488,binding; GO:0017076,purine nucleotide binding; GO:0030554,adenyl nucleotide binding; GO:0032553,ribonucleotide binding; GO:0032555,purine ribonucleotide binding; GO:0032559,adenyl ribonucleotide binding; GO:0033218,amide binding; GO:…	--
Vitvi18g02648	1.29354	0.000305244	0.00165457	up	--	unnamed protein product, partial [Vitis vinifera]	--	--	--	--
Vitvi14g01273	1.29331	0.00245932	0.0101989	up	--	unnamed protein product, partial [Vitis vinifera]	--	--	--	--
Vitvi14g01473	1.29188	2.80835e-14	7.6993e-13	up	K13422 transcription factor MYC2 | (RefSeq) transcription factor MYC2 (A)	PREDICTED: transcription factor ICE1 [Vitis vinifera]	ICE1_ARATH RecName: Full=Transcription factor ICE1; AltName: Full=Basic helix-loop-helix protein 116; Short=AtbHLH116; Short=bHLH 116; AltName: Full=Inducer of CBF expression 1; AltName: Full=Transcription factor EN 45; AltName: Full=Transcription factor SCREAM; AltName: Full=bHLH transcription factor bHLH116;	At3g26744	GO:0005634,nucleus; GO:0000987,cis-regulatory region sequence-specific DNA binding; GO:0001046,core promoter sequence-specific DNA binding; GO:0003677,DNA binding; GO:0003700,DNA-binding transcription factor activity; GO:0046983,protein dimerization activity; GO:0043565,sequence-specific DNA binding; GO:0000976,transcription regulatory region sequence-specific DNA binding; GO:0009738,abscisic aci…	bHLH
Vitvi06g00673	1.29109	0.0010127	0.00473235	up	K01568 pyruvate decarboxylase [EC:4.1.1.1] | (RefSeq) pyruvate decarboxylase 1 (A)	PREDICTED: pyruvate decarboxylase 1 isoform X1 [Vitis vinifera]	PDC2_TOBAC RecName: Full=Pyruvate decarboxylase 2; Short=NtPDC2; EC=4.1.1.1;	At5g01320	GO:0005829,cytosol; GO:0016831,carboxy-lyase activity; GO:0000287,magnesium ion binding; GO:0004737,pyruvate decarboxylase activity; GO:0030976,thiamine pyrophosphate binding; GO:0003674,molecular_function; GO:0003824,catalytic activity; GO:0016829,lyase activity; GO:0016830,carbon-carbon lyase activity; GO:0005488,binding; GO:0043167,ion binding; GO:0043169,cation binding; GO:0046872,metal ion b…	--
Vitvi09g00329	1.29063	6.55324e-34	7.56792e-32	up	K09873 aquaporin TIP | (RefSeq) TIP2;1, delta-TIP; aquaporin TIP2;1 (A)	putative aquaporin [Vitis vinifera]	TIP21_ARATH RecName: Full=Aquaporin TIP2-1; AltName: Full=Delta-tonoplast intrinsic protein; Short=Delta-TIP; AltName: Full=Tonoplast intrinsic protein 2-1; Short=AtTIP2;1; Contains: RecName: Full=Aquaporin TIP2-1, N-terminally processed;	At3g16240	GO:0005618,cell wall; GO:0042807,central vacuole; GO:0009941,chloroplast envelope; GO:0005794,Golgi apparatus; GO:0016021,integral component of membrane; GO:0009505,plant-type cell wall; GO:0009705,plant-type vacuole membrane; GO:0005886,plasma membrane; GO:0009506,plasmodesma; GO:0000326,protein storage vacuole; GO:0005774,vacuolar membrane; GO:0005773,vacuole; GO:0042802,identical protein bindi…	--
Vitvi10g00209	1.28746	8.62456e-05	0.000539115	up	K13899 cystatin-C | (RefSeq) cysteine proteinase inhibitor 4 (A)	unnamed protein product, partial [Vitis vinifera]	CYT1_ACTDE RecName: Full=Cysteine proteinase inhibitor 1 {ECO:0000303|PubMed:14697268}; Short=KCPI1 {ECO:0000303|PubMed:14697268}; AltName: Full=Phytocystatin {ECO:0000312|EMBL:AAR92223.1}; AltName: Allergen=Act d 4; Flags: Precursor;	At5g47550	GO:0005576,extracellular region; GO:0004869,cysteine-type endopeptidase inhibitor activity; GO:0006952,defense response; GO:0003674,molecular_function; GO:0004857,enzyme inhibitor activity; GO:0004866,endopeptidase inhibitor activity; GO:0030234,enzyme regulator activity; GO:0030414,peptidase inhibitor activity; GO:0061134,peptidase regulator activity; GO:0061135,endopeptidase regulator activity;…	--
Vitvi14g01992	1.28505	7.83854e-10	1.26029e-08	up	K24195 xenotropic and polytropic retrovirus receptor 1 | (RefSeq) phosphate transporter PHO1 homolog 1 (A)	PREDICTED: phosphate transporter PHO1 homolog 9 isoform X1 [Vitis vinifera]	PHO19_ARATH RecName: Full=Phosphate transporter PHO1 homolog 9; AltName: Full=Protein PHO1 homolog 9; Short=AtPHO1;H9;	At3g29060	GO:0005737,cytoplasm; GO:0005794,Golgi apparatus; GO:0016021,integral component of membrane; GO:0005886,plasma membrane; GO:0005802,trans-Golgi network; GO:0000822,inositol hexakisphosphate binding; GO:0015114,phosphate ion transmembrane transporter activity; GO:0016036,cellular response to phosphate starvation; GO:0006817,phosphate ion transport; GO:0003674,molecular_function; GO:0005488,binding…	--
Vitvi01g00363	1.28328	2.95889e-07	3.17746e-06	up	K10781 fatty acyl-ACP thioesterase B [EC:3.1.2.14 3.1.2.21] | (RefSeq) palmitoyl-acyl carrier protein thioesterase, chloroplastic (A)	PREDICTED: palmitoyl-acyl carrier protein thioesterase, chloroplastic [Vitis vinifera]	FATB_GOSHI RecName: Full=Palmitoyl-acyl carrier protein thioesterase, chloroplastic; EC=3.1.2.-; AltName: Full=16:0-acyl-carrier protein thioesterase; Short=16:0-ACP thioesterase; AltName: Full=Acyl-[acyl-carrier-protein] hydrolase; AltName: Full=PATE; Flags: Precursor;	At1g08510	GO:0009507,chloroplast; GO:0000036,acyl carrier activity; GO:0016297,acyl-[acyl-carrier-protein] hydrolase activity; GO:0016296,palmitoyl-[acyl-carrier-protein] hydrolase activity; GO:0003674,molecular_function; GO:0005488,binding; GO:0044620,ACP phosphopantetheine attachment site binding; GO:0051192,prosthetic group binding; GO:0140104,molecular carrier activity; GO:0140414,phosphopantetheine-de…	--
Vitvi11g01398	1.28287	2.63225e-06	2.33878e-05	up	K08235 xyloglucan:xyloglucosyl transferase [EC:2.4.1.207] | (RefSeq) probable xyloglucan endotransglucosylase/hydrolase protein 26 (A)	PREDICTED: probable xyloglucan endotransglucosylase/hydrolase protein 26 [Vitis vinifera]	XTH26_ARATH RecName: Full=Probable xyloglucan endotransglucosylase/hydrolase protein 26; Short=At-XTH26; Short=XTH-26; EC=2.4.1.207; Flags: Precursor;	At4g28850	GO:0048046,apoplast; GO:0005618,cell wall; GO:0004553,hydrolase activity, hydrolyzing O-glycosyl compounds; GO:0016762,xyloglucan:xyloglucosyl transferase activity; GO:0042546,cell wall biogenesis; GO:0071555,cell wall organization; GO:0010411,xyloglucan metabolic process; GO:0003674,molecular_function; GO:0003824,catalytic activity; GO:0016787,hydrolase activity; GO:0016798,hydrolase activity, a…	--
Vitvi05g01307	1.28113	1.08314e-05	8.43518e-05	up	K19891 glucan endo-1,3-beta-glucosidase 1/2/3 [EC:3.2.1.39] | (RefSeq) glucan endo-1,3-beta-glucosidase 3 (A)	PREDICTED: LOW QUALITY PROTEIN: probable glucan endo-1,3-beta-glucosidase A6 [Vitis vinifera]	EA6_ARATH RecName: Full=Probable glucan endo-1,3-beta-glucosidase A6; EC=3.2.1.39; AltName: Full=(1->3)-beta-glucan endohydrolase; Short=(1->3)-beta-glucanase; AltName: Full=Anther-specific protein A6; AltName: Full=Beta-1,3-endoglucanase; AltName: Full=Protein MATERNAL EFFECT EMBRYO ARREST 48 {ECO:0000303|PubMed:15634699}; Flags: Precursor;	At3g23770	GO:0046658,anchored component of plasma membrane; GO:0042973,glucan endo-1,3-beta-D-glucosidase activity; GO:0005975,carbohydrate metabolic process; GO:0006952,defense response; GO:0009793,embryo development ending in seed dormancy; GO:0010584,pollen exine formation; GO:0003674,molecular_function; GO:0003824,catalytic activity; GO:0004553,hydrolase activity, hydrolyzing O-glycosyl compounds; GO:0…	--
Vitvi05g00349	1.28074	6.64204e-09	9.35915e-08	up	--	PREDICTED: CASP-like protein 1E2 [Vitis vinifera]	CSPL5_VITVI RecName: Full=CASP-like protein 1E2; Short=VvCASPL1E2;	At4g15630	GO:0016021,integral component of membrane; GO:0005886,plasma membrane; GO:0051539,4 iron, 4 sulfur cluster binding; GO:0003674,molecular_function; GO:0005488,binding; GO:0051536,iron-sulfur cluster binding; GO:0051540,metal cluster binding; GO:0005575,cellular_component; GO:0016020,membrane; GO:0031224,intrinsic component of membrane; GO:0110165,cellular anatomical entity; GO:0071944,cell periphe…	--
Vitvi09g00619	1.28025	1.22261e-07	1.4009e-06	up	--	PREDICTED: SNF1-related protein kinase regulatory subunit gamma-like PV42a [Vitis vinifera]	PV42A_ARATH RecName: Full=SNF1-related protein kinase regulatory subunit gamma-like PV42a; Short=AtPV42a; AltName: Full=AKIN subunit gamma-like PV42a; AltName: Full=CBS domain-containing protein CBSCBS4;	At1g15330	GO:0005737,cytoplasm; GO:0031588,nucleotide-activated protein kinase complex; GO:0005634,nucleus; GO:0016208,AMP binding; GO:0019901,protein kinase binding; GO:0019887,protein kinase regulator activity; GO:0042149,cellular response to glucose starvation; GO:0003006,developmental process involved in reproduction; GO:0009553,embryo sac development; GO:0009555,pollen development; GO:0010183,pollen t…	--
Vitvi02g00436	1.27974	0.0028532	0.0115909	up	K15919 glyoxylate/hydroxypyruvate reductase [EC:1.1.1.79 1.1.1.81] | (RefSeq) glyoxylate/hydroxypyruvate reductase HPR3 (A)	PREDICTED: glyoxylate/hydroxypyruvate reductase HPR3 [Vitis vinifera]	HPR3_ARATH RecName: Full=Glyoxylate/hydroxypyruvate reductase HPR3; EC=1.1.1.79; EC=1.1.1.81; AltName: Full=NAD(P)H-dependent hydroxypyruvate reductase 3; Short=AtHPR3; Short=HPR 3;	At1g12550	GO:0005829,cytosol; GO:0008465,glycerate dehydrogenase activity; GO:0030267,glyoxylate reductase (NADP+) activity; GO:0016618,hydroxypyruvate reductase activity; GO:0051287,NAD binding; GO:0009854,oxidative photosynthetic carbon pathway; GO:0009853,photorespiration; GO:0003674,molecular_function; GO:0003824,catalytic activity; GO:0016491,oxidoreductase activity; GO:0016614,oxidoreductase activity…	--
Vitvi16g01144	1.27926	0.0142243	0.0446513	up	K05681 ATP-binding cassette, subfamily G (WHITE), member 2 | (RefSeq) ABC transporter G family member 21 (A)	PREDICTED: ABC transporter G family member 4 [Vitis vinifera]	AB8G_ARATH RecName: Full=ABC transporter G family member 8; Short=ABC transporter ABCG.8; Short=AtABCG8; AltName: Full=Probable white-brown complex homolog protein 8; Short=AtWBC8;	At5g52860	GO:0016021,integral component of membrane; GO:0005524,ATP binding; GO:0042626,ATPase-coupled transmembrane transporter activity; GO:0000166,nucleotide binding; GO:0003674,molecular_function; GO:0005488,binding; GO:0017076,purine nucleotide binding; GO:0030554,adenyl nucleotide binding; GO:0032553,ribonucleotide binding; GO:0032555,purine ribonucleotide binding; GO:0032559,adenyl ribonucleotide bi…	--
Vitvi16g01650	1.27777	0.00352676	0.0139426	up	--	unnamed protein product, partial [Vitis vinifera]	--	--	--	--
Vitvi02g01703	1.27703	0.00140707	0.00629393	up	K01193 beta-fructofuranosidase [EC:3.2.1.26] | (RefSeq) acid beta-fructofuranosidase (A)	vacuolar invertase 2, GIN2 [Vitis vinifera=grape berries, Sultana, berries, Peptide, 664 aa]	INVB_DAUCA RecName: Full=Beta-fructofuranosidase, soluble isoenzyme I; EC=3.2.1.26; AltName: Full=Invertase; AltName: Full=Saccharase; AltName: Full=Sucrose hydrolase; Flags: Precursor;	At1g12240	GO:0016021,integral component of membrane; GO:0005775,vacuolar lumen; GO:0004575,sucrose alpha-glucosidase activity; GO:0005975,carbohydrate metabolic process; GO:0003674,molecular_function; GO:0003824,catalytic activity; GO:0004553,hydrolase activity, hydrolyzing O-glycosyl compounds; GO:0004564,beta-fructofuranosidase activity; GO:0015926,glucosidase activity; GO:0016787,hydrolase activity; GO:…	--
Vitvi07g01583	1.27587	0.00088008	0.00418333	up	K00860 adenylylsulfate kinase [EC:2.7.1.25] | (RefSeq) adenylyl-sulfate kinase 3 (A)	PREDICTED: adenylyl-sulfate kinase 3 isoform X1 [Vitis vinifera]	APK1_ARATH RecName: Full=Adenylyl-sulfate kinase 1, chloroplastic; EC=2.7.1.25; AltName: Full=ATP adenosine-5'-phosphosulfate 3'-phosphotransferase 1; AltName: Full=Adenosine-5'-phosphosulfate kinase 1; Short=APS kinase 1; Flags: Precursor;	At2g14750	GO:0009507,chloroplast; GO:0009536,plastid; GO:0004020,adenylylsulfate kinase activity; GO:0005524,ATP binding; GO:0042802,identical protein binding; GO:0019344,cysteine biosynthetic process; GO:0070814,hydrogen sulfide biosynthetic process; GO:0016310,phosphorylation; GO:0000103,sulfate assimilation; GO:0003674,molecular_function; GO:0003824,catalytic activity; GO:0016301,kinase activity; GO:001…	--
Vitvi06g01387	1.27413	9.70818e-12	2.04693e-10	up	--	unnamed protein product, partial [Vitis vinifera]	GDL78_ARATH RecName: Full=GDSL esterase/lipase At5g22810; EC=3.1.1.-; AltName: Full=Extracellular lipase At5g22810; Flags: Precursor;	At5g22810	GO:0005576,extracellular region; GO:0016788,hydrolase activity, acting on ester bonds; GO:0016042,lipid catabolic process; GO:0003674,molecular_function; GO:0003824,catalytic activity; GO:0016787,hydrolase activity; GO:0006629,lipid metabolic process; GO:0008150,biological_process; GO:0008152,metabolic process; GO:0009056,catabolic process; GO:0044238,primary metabolic process; GO:0071704,organic…	--
Vitvi16g01050	1.27297	0.000403118	0.00211331	up	K19882 O-palmitoleoyl-L-serine hydrolase [EC:3.1.1.98] | (RefSeq) pectin acetylesterase 9 (A)	PREDICTED: pectin acetylesterase 9 isoform X1 [Vitis vinifera]	PAE9_ARATH RecName: Full=Pectin acetylesterase 9 {ECO:0000303|PubMed:25115560}; EC=3.1.1.- {ECO:0000305}; Flags: Precursor;	At5g23870	GO:0005576,extracellular region; GO:0009505,plant-type cell wall; GO:0052793,pectin acetylesterase activity; GO:0071555,cell wall organization; GO:0003674,molecular_function; GO:0003824,catalytic activity; GO:0016787,hydrolase activity; GO:0016788,hydrolase activity, acting on ester bonds; GO:0052689,carboxylic ester hydrolase activity; GO:0008150,biological_process; GO:0009987,cellular process; …	--
novel.257	1.27085	6.41964e-06	5.2127e-05	up	--	hypothetical protein VITISV_043396 [Vitis vinifera]	--	--	--	--
Vitvi11g01372	1.27037	0.00904494	0.0306634	up	--	PREDICTED: uncharacterized protein LOC100247359 [Vitis vinifera]	A70_ARATH RecName: Full=Pathogen-associated molecular patterns-induced protein A70 {ECO:0000303|PubMed:17215350}; Short=PIG A70 {ECO:0000303|PubMed:17215350};	At2g26110	GO:0016021,integral component of membrane; GO:0042742,defense response to bacterium; GO:0009617,response to bacterium; GO:0009753,response to jasmonic acid; GO:0009611,response to wounding; GO:0006950,response to stress; GO:0006952,defense response; GO:0008150,biological_process; GO:0009605,response to external stimulus; GO:0009607,response to biotic stimulus; GO:0043207,response to external biot…	--
Vitvi04g01339	1.26987	6.72964e-20	3.03782e-18	up	K21482 benzoate O-methyltransferase [EC:2.1.1.273] | (RefSeq) benzoate carboxyl methyltransferase (A)	PREDICTED: benzoate carboxyl methyltransferase [Vitis vinifera]	BAMT_ANTMA RecName: Full=Benzoate carboxyl methyltransferase {ECO:0000303|PubMed:10852939}; EC=2.1.1.273 {ECO:0000269|PubMed:10852939}; AltName: Full=S-adenosyl-L-methionine:benzoic acid carboxyl methyltransferase {ECO:0000303|PubMed:10852939};	At5g04370	GO:0046872,metal ion binding; GO:0080150,S-adenosyl-L-methionine:benzoic acid carboxyl methyl transferase activity; GO:0032259,methylation; GO:0009723,response to ethylene; GO:0003674,molecular_function; GO:0005488,binding; GO:0043167,ion binding; GO:0043169,cation binding; GO:0003824,catalytic activity; GO:0008168,methyltransferase activity; GO:0008171,O-methyltransferase activity; GO:0016740,tr…	--
novel.29	1.26866	0.000609847	0.00303091	up	--	--	--	--	--	--
Vitvi19g00604	1.2633	8.03953e-06	6.41446e-05	up	K08272 calcium binding protein 39 | (RefSeq) putative MO25-like protein At5g47540 (A)	PREDICTED: putative MO25-like protein At5g47540 [Vitis vinifera]	MO25N_ARATH RecName: Full=Putative MO25-like protein At5g47540;	At5g47540	GO:0009536,plastid; GO:0043539,protein serine/threonine kinase activator activity; GO:0035556,intracellular signal transduction; GO:0003674,molecular_function; GO:0008047,enzyme activator activity; GO:0019207,kinase regulator activity; GO:0019209,kinase activator activity; GO:0019887,protein kinase regulator activity; GO:0030234,enzyme regulator activity; GO:0030295,protein kinase activator activ…	--
Vitvi08g01083	1.26102	0.000628972	0.00311598	up	--	PREDICTED: WAT1-related protein At2g37460 [Vitis vinifera]	WTR13_ARATH RecName: Full=WAT1-related protein At2g37460;	At2g37460	GO:0016021,integral component of membrane; GO:0005886,plasma membrane; GO:0022857,transmembrane transporter activity; GO:0003674,molecular_function; GO:0005215,transporter activity; GO:0005575,cellular_component; GO:0016020,membrane; GO:0031224,intrinsic component of membrane; GO:0110165,cellular anatomical entity; GO:0071944,cell periphery	--
Vitvi05g00618	1.26074	2.12726e-30	1.95999e-28	up	K07198 5'-AMP-activated protein kinase, catalytic alpha subunit [EC:2.7.11.11] | (RefSeq) CIPK07; CBL-interacting protein kinase 07 (A)	CBL-interacting protein kinase 20 [Vitis vinifera]	CIPK7_ARATH RecName: Full=CBL-interacting serine/threonine-protein kinase 7; EC=2.7.11.1; AltName: Full=SNF1-related kinase 3.10; AltName: Full=SOS2-like protein kinase PKS7; AltName: Full=Serine/threonine-protein kinase SR2; Short=AtSR2; Short=AtSRPK1;	At3g23000	GO:0005737,cytoplasm; GO:0005634,nucleus; GO:0005524,ATP binding; GO:0106310,protein serine kinase activity; GO:0004674,protein serine/threonine kinase activity; GO:0106311,protein threonine kinase activity; GO:0035556,intracellular signal transduction; GO:0006468,protein phosphorylation; GO:0009409,response to cold; GO:0000166,nucleotide binding; GO:0003674,molecular_function; GO:0005488,binding…	--
Vitvi05g00476	1.25942	6.23216e-07	6.2657e-06	up	K18787 thermospermine synthase [EC:2.5.1.79] | (RefSeq) thermospermine synthase ACAULIS5 (A)	PREDICTED: thermospermine synthase ACAULIS5 [Vitis vinifera]	ACL5_ARATH RecName: Full=Thermospermine synthase ACAULIS5; EC=2.5.1.79;	At5g19530	GO:0005737,cytoplasm; GO:0016768,spermine synthase activity; GO:0010487,thermospermine synthase activity; GO:0009926,auxin polar transport; GO:0010087,phloem or xylem histogenesis; GO:0006596,polyamine biosynthetic process; GO:0048759,xylem vessel member cell differentiation; GO:0003674,molecular_function; GO:0003824,catalytic activity; GO:0016740,transferase activity; GO:0016765,transferase acti…	--
Vitvi14g01487	1.25836	1.03695e-06	9.95205e-06	up	--	PREDICTED: zinc finger protein CONSTANS-LIKE 14 isoform X1 [Vitis vinifera]	COL14_ARATH RecName: Full=Zinc finger protein CONSTANS-LIKE 14;	At1g28050	GO:0005634,nucleus; GO:0003700,DNA-binding transcription factor activity; GO:0008270,zinc ion binding; GO:0006355,regulation of transcription, DNA-templated; GO:0003674,molecular_function; GO:0140110,transcription regulator activity; GO:0005488,binding; GO:0043167,ion binding; GO:0043169,cation binding; GO:0046872,metal ion binding; GO:0046914,transition metal ion binding; GO:0006139,nucleobase-c…	C2C2-CO-like
Vitvi18g00307	1.25764	0.00053678	0.00271747	up	K05278 flavonol synthase [EC:1.14.20.6] | (RefSeq) FLS3; flavonol synthase/flavanone 3-hydroxylase-like (A)	PREDICTED: flavonol synthase/flavanone 3-hydroxylase-like [Vitis vinifera]	FLS_CITUN RecName: Full=Flavonol synthase/flavanone 3-hydroxylase; EC=1.14.11.9 {ECO:0000250|UniProtKB:Q7XZQ6}; EC=1.14.20.6 {ECO:0000250|UniProtKB:Q7XZQ6}; AltName: Full=CitFLS; Short=FLS;	At5g08640	GO:0005737,cytoplasm; GO:0045431,flavonol synthase activity; GO:0031418,L-ascorbic acid binding; GO:0046872,metal ion binding; GO:0045486,naringenin 3-dioxygenase activity; GO:0003674,molecular_function; GO:0003824,catalytic activity; GO:0016491,oxidoreductase activity; GO:0016705,oxidoreductase activity, acting on paired donors, with incorporation or reduction of molecular oxygen; GO:0016706,2-o…	--
Vitvi00g02191	1.25605	0.0114707	0.0374886	up	K00695 sucrose synthase [EC:2.4.1.13] | (RefSeq) sucrose synthase 2 (A)	hypothetical protein VITISV_007329 [Vitis vinifera]	SUS2_ARATH RecName: Full=Sucrose synthase 2; Short=AtSUS2; EC=2.4.1.13; AltName: Full=Sucrose-UDP glucosyltransferase 2;	At5g49190	GO:0005829,cytosol; GO:0009505,plant-type cell wall; GO:0042170,plastid membrane; GO:0016157,sucrose synthase activity; GO:0001666,response to hypoxia; GO:0010431,seed maturation; GO:0005982,starch metabolic process; GO:0005985,sucrose metabolic process; GO:0003674,molecular_function; GO:0003824,catalytic activity; GO:0008194,UDP-glycosyltransferase activity; GO:0016740,transferase activity; GO:0…	--
Vitvi03g01543	1.25536	1.21858e-15	3.74253e-14	up	K24028 salicylic acid 3-hydroxylase [EC:1.14.11.-] | (RefSeq) 2ODDlike2; flavanone 3-dioxygenase-like (A)	PREDICTED: feruloyl CoA ortho-hydroxylase 2 [Vitis vinifera]	JOX2_ARATH RecName: Full=Jasmonate-induced oxygenase 2 {ECO:0000303|PubMed:28559313}; EC=1.14.11.- {ECO:0000269|PubMed:28559313, ECO:0000269|PubMed:28760569, ECO:0000269|PubMed:33516967}; AltName: Full=2-oxoglutarate-dependent dioxygenase JOX2 {ECO:0000305}; AltName: Full=Jasmonic acid oxidase 2 {ECO:0000303|PubMed:28760569};	At3g19000	GO:0005829,cytosol; GO:0051213,dioxygenase activity; GO:0120091,jasmonic acid hydrolase; GO:0046872,metal ion binding; GO:0097237,cellular response to toxic substance; GO:0009813,flavonoid biosynthetic process; GO:2000022,regulation of jasmonic acid mediated signaling pathway; GO:0080167,response to karrikin; GO:0003674,molecular_function; GO:0003824,catalytic activity; GO:0016491,oxidoreductase …	--
Vitvi15g01346	1.25054	4.88227e-17	1.70736e-15	up	K01114 phospholipase C [EC:3.1.4.3] | (RefSeq) non-specific phospholipase C4 (A)	PREDICTED: non-specific phospholipase C4 isoform X2 [Vitis vinifera]	NPC4_ARATH RecName: Full=Non-specific phospholipase C4; EC=3.1.4.3;	At3g03530	GO:0005886,plasma membrane; GO:0034480,phosphatidylcholine phospholipase C activity; GO:0004629,phospholipase C activity; GO:0009395,phospholipid catabolic process; GO:0003674,molecular_function; GO:0003824,catalytic activity; GO:0004620,phospholipase activity; GO:0008081,phosphoric diester hydrolase activity; GO:0016298,lipase activity; GO:0016787,hydrolase activity; GO:0016788,hydrolase activit…	--
Vitvi13g01913	1.24968	0.00689015	0.024491	up	--	unnamed protein product, partial [Vitis vinifera]	NLTP_GERHY RecName: Full=Non-specific lipid-transfer protein; Short=LTP; Flags: Precursor;	At5g59320	GO:0008289,lipid binding; GO:0006869,lipid transport; GO:0003674,molecular_function; GO:0005488,binding; GO:0006810,transport; GO:0006811,ion transport; GO:0006820,anion transport; GO:0008150,biological_process; GO:0010876,lipid localization; GO:0033036,macromolecule localization; GO:0051179,localization; GO:0051234,establishment of localization; GO:0071702,organic substance transport	--
Vitvi13g02140	1.24862	0.00436086	0.0166907	up	K14004 protein transport protein SEC13 | (RefSeq) protein transport protein SEC13 homolog B (A)	PREDICTED: protein transport protein SEC13 homolog B [Vitis vinifera]	SC13B_ARATH RecName: Full=Protein transport protein SEC13 homolog B {ECO:0000305}; AltName: Full=SEC13-like protein B {ECO:0000305};	At2g30050	GO:0030127,COPII vesicle coat; GO:0005783,endoplasmic reticulum; GO:0005794,Golgi apparatus; GO:0005635,nuclear envelope; GO:0005643,nuclear pore; GO:0031080,nuclear pore outer ring; GO:0005730,nucleolus; GO:0005198,structural molecule activity; GO:0090114,COPII-coated vesicle budding; GO:0051028,mRNA transport; GO:0006606,protein import into nucleus; GO:0003674,molecular_function; GO:0006810,tra…	--
novel.1089	1.24606	2.33002e-11	4.6366e-10	up	--	--	--	--	--	--
Vitvi06g00076	1.2458	0.00156977	0.00692348	up	K06892 feruloyl-CoA 6-hydroxylase [EC:1.14.11.61] | (RefSeq) feruloyl CoA ortho-hydroxylase 1 (A)	PREDICTED: feruloyl CoA ortho-hydroxylase 1 [Vitis vinifera]	F6H13_IPOBA RecName: Full=Feruloyl CoA ortho-hydroxylase F6H1-3 {ECO:0000303|PubMed:22169019}; Short=IbF6H1-3 {ECO:0000303|PubMed:22169019}; EC=1.14.11.61 {ECO:0000255|PROSITE-ProRule:PRU00805, ECO:0000269|PubMed:22169019}; AltName: Full=2-oxoglutarate-dependent dioxygenase F6H1-3 {ECO:0000303|PubMed:22169019}; Short=2OGD F6H1-3 {ECO:0000303|PubMed:22169019};	At1g55290	GO:0016706,2-oxoglutarate-dependent dioxygenase activity; GO:0046872,metal ion binding; GO:0009805,coumarin biosynthetic process; GO:0009699,phenylpropanoid biosynthetic process; GO:0009620,response to fungus; GO:0002238,response to molecule of fungal origin; GO:0003674,molecular_function; GO:0003824,catalytic activity; GO:0016491,oxidoreductase activity; GO:0016705,oxidoreductase activity, actin…	--
Vitvi12g00462	1.24573	8.14294e-15	2.34414e-13	up	--	PREDICTED: uncharacterized protein LOC100243092 [Vitis vinifera]	--	At1g12030	--	--
Vitvi03g00598	1.24514	3.58948e-12	7.94173e-11	up	--	PREDICTED: classical arabinogalactan protein 9 [Vitis vinifera]	--	--	--	--
Vitvi16g01080	1.24181	1.20504e-30	1.12571e-28	up	K19747 BAHD acyltransferase [EC:2.3.1.-] | (RefSeq) BAHD acyltransferase DCR (A)	PREDICTED: protein SRC2 homolog [Vitis vinifera]	--	At5g23950	--	--
Vitvi15g00160	1.24018	0.000378572	0.00199865	up	K00799 glutathione S-transferase [EC:2.5.1.18] | (RefSeq) glutathione transferase GST 23 (A)	PREDICTED: glutathione transferase GST 23 [Vitis vinifera]	GST23_MAIZE RecName: Full=Glutathione transferase GST 23; EC=2.5.1.18; AltName: Full=Glutathione transferase GST 36;	At3g09270	GO:0005737,cytoplasm; GO:0004364,glutathione transferase activity; GO:0006952,defense response; GO:0006749,glutathione metabolic process; GO:0003674,molecular_function; GO:0003824,catalytic activity; GO:0016740,transferase activity; GO:0016765,transferase activity, transferring alkyl or aryl (other than methyl) groups; GO:0006950,response to stress; GO:0008150,biological_process; GO:0050896,respo…	--
Vitvi01g01512	1.23302	6.19993e-09	8.80382e-08	up	K13993 HSP20 family protein | (RefSeq) 25.3 kDa heat shock protein, chloroplastic-like (A)	PREDICTED: small heat shock protein, chloroplastic [Vitis vinifera]	HS25P_ARATH RecName: Full=Heat shock protein 21, chloroplastic {ECO:0000303|PubMed:2038305}; AltName: Full=25.3 kDa heat shock protein, chloroplastic; Short=AtHsp25.3; Flags: Precursor;	At4g27670	GO:0101031,chaperone complex; GO:0042644,chloroplast nucleoid; GO:0043621,protein self-association; GO:0009658,chloroplast organization; GO:0006355,regulation of transcription, DNA-templated; GO:0009408,response to heat; GO:0009416,response to light stimulus; GO:0003674,molecular_function; GO:0005488,binding; GO:0005515,protein binding; GO:0006996,organelle organization; GO:0008150,biological_pro…	--
Vitvi18g02796	1.23289	0.000833036	0.00398528	up	--	--	--	--	--	--
Vitvi04g01300	1.2287	4.18479e-07	4.37063e-06	up	--	PREDICTED: epoxide hydrolase 3 [Vitis vinifera]	--	At4g36610	GO:0016787,hydrolase activity; GO:0003674,molecular_function; GO:0003824,catalytic activity	--
Vitvi13g01554	1.2284	0.00148904	0.00660784	up	K23877 xyloglucan O-acetyltransferase | (RefSeq) protein ALTERED XYLOGLUCAN 4-like (A)	PREDICTED: protein trichome birefringence-like 38 [Vitis vinifera]	TBL38_ARATH RecName: Full=Protein trichome birefringence-like 38;	At2g42570	GO:0005794,Golgi apparatus; GO:0016021,integral component of membrane; GO:0016413,O-acetyltransferase activity; GO:0003674,molecular_function; GO:0003824,catalytic activity; GO:0008374,O-acyltransferase activity; GO:0016407,acetyltransferase activity; GO:0016740,transferase activity; GO:0016746,transferase activity, transferring acyl groups; GO:0016747,transferase activity, transferring acyl grou…	--
Vitvi07g00082	1.22726	0.000493132	0.00252165	up	K13464 jasmonate ZIM domain-containing protein | (RefSeq) protein TIFY 10A (A)	PREDICTED: protein TIFY 4B isoform X3 [Vitis vinifera]	TIF4B_ARATH RecName: Full=Protein TIFY 4B; AltName: Full=Protein PEAPOD 2;	At4g14710_2	GO:0005634,nucleus; GO:0048366,leaf development; GO:0031347,regulation of defense response; GO:2000022,regulation of jasmonic acid mediated signaling pathway; GO:1901371,regulation of leaf morphogenesis; GO:0009611,response to wounding; GO:0007275,multicellular organism development; GO:0008150,biological_process; GO:0032501,multicellular organismal process; GO:0032502,developmental process; GO:00…	Tify
Vitvi07g01516	1.22363	1.51547e-08	2.01179e-07	up	K09264 MADS-box transcription factor, plant | (RefSeq) MADS-box transcription factor 23 (A)	PREDICTED: MADS-box transcription factor 23 [Vitis vinifera]	AGL21_ARATH RecName: Full=Agamous-like MADS-box protein AGL21;	At4g37940	GO:0005634,nucleus; GO:0003700,DNA-binding transcription factor activity; GO:0000981,DNA-binding transcription factor activity, RNA polymerase II-specific; GO:0046983,protein dimerization activity; GO:0000978,RNA polymerase II cis-regulatory region sequence-specific DNA binding; GO:0008134,transcription factor binding; GO:0045944,positive regulation of transcription by RNA polymerase II; GO:00063…	MADS-MIKC
Vitvi08g02411	1.22192	0.000780826	0.00375668	up	K13495 cis-zeatin O-glucosyltransferase [EC:2.4.1.215] | (RefSeq) zeatin O-glucosyltransferase-like (A)	PREDICTED: zeatin O-glucosyltransferase-like [Nelumbo nucifera]	ZOX_PHAVU RecName: Full=Zeatin O-xylosyltransferase; EC=2.4.2.40; AltName: Full=Zeatin O-beta-D-xylosyltransferase;	--	GO:0050404,zeatin O-beta-D-xylosyltransferase activity; GO:0009690,cytokinin metabolic process; GO:0006486,protein glycosylation; GO:0003674,molecular_function; GO:0003824,catalytic activity; GO:0008194,UDP-glycosyltransferase activity; GO:0016740,transferase activity; GO:0016757,transferase activity, transferring glycosyl groups; GO:0016763,transferase activity, transferring pentosyl groups; GO:…	--
Vitvi09g00183	1.22066	4.77678e-09	6.87489e-08	up	K15403 fatty acid omega-hydroxy dehydrogenase [EC:1.1.-.-] | (RefSeq) protein HOTHEAD (A)	PREDICTED: protein HOTHEAD [Vitis vinifera]	HTH_ARATH RecName: Full=Protein HOTHEAD; AltName: Full=Protein ADHESION OF CALYX EDGES; Flags: Precursor;	At1g72970	GO:0005576,extracellular region; GO:0050660,flavin adenine dinucleotide binding; GO:0046593,mandelonitrile lyase activity; GO:0016614,oxidoreductase activity, acting on CH-OH group of donors; GO:0007267,cell-cell signaling; GO:0009553,embryo sac development; GO:0010430,fatty acid omega-oxidation; GO:0000166,nucleotide binding; GO:0003674,molecular_function; GO:0005488,binding; GO:0036094,small mo…	--
Vitvi05g00460	1.21969	1.83623e-05	0.000135126	up	--	PREDICTED: uncharacterized protein LOC100254485 [Vitis vinifera]	--	At3g05980	--	--
Vitvi16g01857	1.21729	4.18289e-38	6.3311e-36	up	K19635 L-idonate 5-dehydrogenase [EC:1.1.1.366] | (RefSeq) L-idonate dehydrogenase (A)	PREDICTED: L-idonate 5-dehydrogenase isoform X1 [Vitis vinifera]	IDND_VITVI RecName: Full=L-idonate 5-dehydrogenase; EC=1.1.1.366;	At5g51970	GO:0102198,L-idonate 5-dehydrogenase activity (NAD-dependent); GO:0008270,zinc ion binding; GO:0046183,L-idonate catabolic process; GO:0003674,molecular_function; GO:0003824,catalytic activity; GO:0016491,oxidoreductase activity; GO:0016614,oxidoreductase activity, acting on CH-OH group of donors; GO:0016616,oxidoreductase activity, acting on the CH-OH group of donors, NAD or NADP as acceptor; GO…	--
Vitvi04g00618	1.20524	1.4526e-10	2.62639e-09	up	K17278 membrane-associated progesterone receptor component | (RefSeq) probable steroid-binding protein 3 (A)	PREDICTED: probable steroid-binding protein 3 [Vitis vinifera]	SBP3_ARATH RecName: Full=Probable steroid-binding protein 3; Short=AtMP3; AltName: Full=Membrane-associated progesterone-binding protein 2 {ECO:0000303|Ref.5}; Short=AtMAPR2 {ECO:0000303|Ref.5};	At2g24940	GO:0005829,cytosol; GO:0012505,endomembrane system; GO:0016020,membrane; GO:0005634,nucleus; GO:0005773,vacuole; GO:0005496,steroid binding; GO:0003674,molecular_function; GO:0005488,binding; GO:0008289,lipid binding; GO:0097159,organic cyclic compound binding; GO:0005575,cellular_component; GO:0005622,intracellular anatomical structure; GO:0005737,cytoplasm; GO:0110165,cellular anatomical entity…	--
Vitvi10g01107	1.20496	5.02295e-06	4.19334e-05	up	--	PREDICTED: patatin-like protein 3 [Vitis vinifera]	PLP7_ARATH RecName: Full=Patatin-like protein 7; Short=AtPLP7; EC=3.1.1.-; AltName: Full=Patatin-related phospholipase A IIIbeta; Short=pPLAIIIb; AltName: Full=Phospholipase A IIIA; Short=AtPLAIIIA;	At3g54950	GO:0005886,plasma membrane; GO:0047617,acyl-CoA hydrolase activity; GO:0004620,phospholipase activity; GO:0019374,galactolipid metabolic process; GO:0016042,lipid catabolic process; GO:0006644,phospholipid metabolic process; GO:0040008,regulation of growth; GO:0051707,response to other organism; GO:0003674,molecular_function; GO:0003824,catalytic activity; GO:0016289,CoA hydrolase activity; GO:00…	--
Vitvi05g00590	1.20414	0.00294837	0.0119319	up	K01537 P-type Ca2+ transporter type 2C [EC:7.2.2.10] | (RefSeq) putative calcium-transporting ATPase 13, plasma membrane-type (A)	PREDICTED: putative calcium-transporting ATPase 13, plasma membrane-type [Vitis vinifera]	ACA13_ARATH RecName: Full=Putative calcium-transporting ATPase 13, plasma membrane-type; EC=7.2.2.10; AltName: Full=Ca(2+)-ATPase isoform 13;	At3g22910	GO:0005887,integral component of plasma membrane; GO:0043231,intracellular membrane-bounded organelle; GO:0005524,ATP binding; GO:0019829,ATPase-coupled cation transmembrane transporter activity; GO:0005516,calmodulin binding; GO:0046872,metal ion binding; GO:0005388,calcium transmembrane transporter activity, phosphorylative mechanism; GO:0000166,nucleotide binding; GO:0003674,molecular_function…	--
Vitvi14g01902	1.20093	2.06287e-13	5.17718e-12	up	K09285 AP2-like factor, ANT lineage | (RefSeq) AP2-like ethylene-responsive transcription factor At1g16060 (A)	hypothetical protein VITISV_042445 [Vitis vinifera]	WRI1_ARATH RecName: Full=Ethylene-responsive transcription factor WRI1; AltName: Full=Protein ACTIVATOR OF SPORAMIN::LUC 1; AltName: Full=Protein WRINKLED 1;	At1g16060	GO:0005634,nucleus; GO:0003677,DNA binding; GO:0003700,DNA-binding transcription factor activity; GO:0019900,kinase binding; GO:0009873,ethylene-activated signaling pathway; GO:0008610,lipid biosynthetic process; GO:0006629,lipid metabolic process; GO:1901959,positive regulation of cutin biosynthetic process; GO:0006109,regulation of carbohydrate metabolic process; GO:0006110,regulation of glycol…	AP2/ERF-AP2
Vitvi05g00102	1.20067	0.00240579	0.0100029	up	--	PREDICTED: outer envelope pore protein 16-2, chloroplastic [Vitis vinifera]	OP162_ARATH RecName: Full=Outer envelope pore protein 16-2, chloroplastic; AltName: Full=Chloroplastic outer envelope pore protein of 16 kDa 2; Short=AtOEP16-2; Short=OEP16-2; AltName: Full=Outer plastid envelope protein 16-S; Short=AtOEP16-S; Short=Seeds outer plastid envelope protein 16;	At4g16160	GO:0031359,integral component of chloroplast outer membrane; GO:0009527,plastid outer membrane; GO:0046930,pore complex; GO:0015171,amino acid transmembrane transporter activity; GO:0015288,porin activity; GO:0042803,protein homodimerization activity; GO:0003674,molecular_function; GO:0005215,transporter activity; GO:0005342,organic acid transmembrane transporter activity; GO:0008509,anion transm…	--
Vitvi17g01020	1.20052	1.27203e-17	4.67522e-16	up	K14491 two-component response regulator ARR-B family | (RefSeq) two-component response regulator ORR26 (A)	unnamed protein product, partial [Vitis vinifera]	--	--	--	--
Vitvi03g00378	1.19933	0.00211186	0.00893919	up	--	PREDICTED: uncharacterized protein LOC100255635 [Vitis vinifera]	--	At5g66600	--	--
Vitvi03g00148	1.19851	1.00726e-12	2.32812e-11	up	K07213 copper chaperone | (RefSeq) copper transport protein ATX1 (A)	PREDICTED: heavy metal-associated isoprenylated plant protein 26 [Vitis vinifera]	HIP26_ARATH RecName: Full=Heavy metal-associated isoprenylated plant protein 26 {ECO:0000303|PubMed:21072340, ECO:0000303|PubMed:23368984}; Short=AtHIP26 {ECO:0000303|PubMed:23368984}; Short=AtHIPP26 {ECO:0000303|PubMed:21072340, ECO:0000303|PubMed:23368984}; AltName: Full=Farnesylated protein 6 {ECO:0000303|PubMed:8837031}; Short=AtFP6 {ECO:0000303|PubMed:8837031}; Flags: Precursor;	At4g38580	GO:0031965,nuclear membrane; GO:0005886,plasma membrane; GO:0009506,plasmodesma; GO:0046870,cadmium ion binding; GO:0005507,copper ion binding; GO:0032791,lead ion binding; GO:0010286,heat acclimation; GO:0003674,molecular_function; GO:0005488,binding; GO:0043167,ion binding; GO:0043169,cation binding; GO:0046872,metal ion binding; GO:0046914,transition metal ion binding; GO:0006950,response to s…	--
Vitvi17g01358	1.19493	3.06741e-06	2.6915e-05	up	--	PREDICTED: homeobox protein knotted-1-like 1 isoform X2 [Vitis vinifera]	KNAT1_ARATH RecName: Full=Homeobox protein knotted-1-like 1; AltName: Full=Protein BREVIPEDICELLUS; AltName: Full=Protein KNAT1;	At4g08150	GO:0005634,nucleus; GO:0003700,DNA-binding transcription factor activity; GO:0000981,DNA-binding transcription factor activity, RNA polymerase II-specific; GO:0042802,identical protein binding; GO:0000978,RNA polymerase II cis-regulatory region sequence-specific DNA binding; GO:0000976,transcription regulatory region sequence-specific DNA binding; GO:0045165,cell fate commitment; GO:0001708,cell …	--
novel.724	1.19169	0.00223659	0.00939619	up	--	PREDICTED: uncharacterized protein LOC104878850 [Vitis vinifera]	--	--	--	--
Vitvi05g02193	1.1903	0.00155996	0.0068832	up	--	PREDICTED: putative leucine-rich repeat receptor-like serine/threonine-protein kinase At2g24130 [Juglans regia]	--	At3g59510	GO:0016021,integral component of membrane; GO:0005575,cellular_component; GO:0016020,membrane; GO:0031224,intrinsic component of membrane; GO:0110165,cellular anatomical entity	--
Vitvi09g01986	1.18892	2.43767e-13	6.07252e-12	up	--	PREDICTED: GDSL esterase/lipase At1g29670 [Vitis vinifera]	GDL15_ARATH RecName: Full=GDSL esterase/lipase At1g29670; EC=3.1.1.-; AltName: Full=Extracellular lipase At1g29670; Flags: Precursor;	At1g29670	GO:0048046,apoplast; GO:0005618,cell wall; GO:0009534,chloroplast thylakoid; GO:0005634,nucleus; GO:0016788,hydrolase activity, acting on ester bonds; GO:0016042,lipid catabolic process; GO:0003674,molecular_function; GO:0003824,catalytic activity; GO:0016787,hydrolase activity; GO:0006629,lipid metabolic process; GO:0008150,biological_process; GO:0008152,metabolic process; GO:0009056,catabolic p…	--
Vitvi06g01606	1.18833	0.00193185	0.00828674	up	--	PREDICTED: uncharacterized protein LOC100251830 [Vitis vinifera]	--	At2g31940	GO:0016021,integral component of membrane; GO:0005575,cellular_component; GO:0016020,membrane; GO:0031224,intrinsic component of membrane; GO:0110165,cellular anatomical entity	--
Vitvi10g00624	1.18829	0.0115077	0.0375976	up	K14640 solute carrier family 20 (sodium-dependent phosphate transporter) | (RefSeq) phosphate-repressible phosphate permease pho-4 (A)	PREDICTED: phosphate-repressible phosphate permease pho-4 [Vitis vinifera]	PHT21_ARATH RecName: Full=Inorganic phosphate transporter 2-1, chloroplastic; AltName: Full=H(+)/Pi cotransporter; Short=AtPht2;1; Flags: Precursor;	CE09298	GO:0009507,chloroplast; GO:0009941,chloroplast envelope; GO:0009706,chloroplast inner membrane; GO:0005829,cytosol; GO:0005887,integral component of plasma membrane; GO:0005315,inorganic phosphate transmembrane transporter activity; GO:0009673,low-affinity phosphate transmembrane transporter activity; GO:0015293,symporter activity; GO:0035435,phosphate ion transmembrane transport; GO:0006817,phos…	--
Vitvi15g00431	1.18752	0.00110423	0.00510565	up	K04123 ent-kaurenoic acid monooxygenase [EC:1.14.14.107] | (RefSeq) ent-kaurenoic acid oxidase 2 (A)	PREDICTED: ent-kaurenoic acid oxidase 2 [Vitis vinifera]	KAO2_ARATH RecName: Full=Ent-kaurenoic acid oxidase 2; Short=AtKAO2; EC=1.14.14.107 {ECO:0000269|PubMed:11172076}; AltName: Full=Cytochrome P450 88A4;	At2g32440	GO:0005783,endoplasmic reticulum; GO:0005789,endoplasmic reticulum membrane; GO:0016021,integral component of membrane; GO:0051777,ent-kaurenoate oxidase activity; GO:0020037,heme binding; GO:0005506,iron ion binding; GO:0004497,monooxygenase activity; GO:0016491,oxidoreductase activity; GO:0016132,brassinosteroid biosynthetic process; GO:0010268,brassinosteroid homeostasis; GO:0009686,gibberelli…	--
Vitvi05g01950	1.18381	6.90642e-15	2.01968e-13	up	--	PREDICTED: early nodulin-75-like [Vitis vinifera]	--	--	--	--
Vitvi10g00290	1.18344	0.00267273	0.0109637	up	--	PREDICTED: uncharacterized protein LOC100244205 [Vitis vinifera]	--	At5g54630	--	C2H2
Vitvi13g00107	1.18322	6.60313e-26	4.70805e-24	up	K00522 ferritin heavy chain [EC:1.16.3.2] | (RefSeq) ferritin-3, chloroplastic (A)	PREDICTED: ferritin-3, chloroplastic [Vitis vinifera]	FRI3_SOYBN RecName: Full=Ferritin-3, chloroplastic; EC=1.16.3.1; AltName: Full=SFerH-3; Flags: Precursor;	At3g11050	GO:0009507,chloroplast; GO:0005737,cytoplasm; GO:0008199,ferric iron binding; GO:0008198,ferrous iron binding; GO:0004322,ferroxidase activity; GO:0006880,intracellular sequestering of iron ion; GO:0006826,iron ion transport; GO:0003674,molecular_function; GO:0005488,binding; GO:0005506,iron ion binding; GO:0043167,ion binding; GO:0043169,cation binding; GO:0046872,metal ion binding; GO:0046914,t…	--
Vitvi08g01762	1.18215	0.000123138	0.000743469	up	--	PREDICTED: metal tolerance protein 4 [Vitis vinifera]	MTP4_ORYSJ RecName: Full=Metal tolerance protein 4; Short=OsMTP4;	At3g58060	GO:0016021,integral component of membrane; GO:0016020,membrane; GO:0005774,vacuolar membrane; GO:0008324,cation transmembrane transporter activity; GO:0005384,manganese ion transmembrane transporter activity; GO:0003674,molecular_function; GO:0005215,transporter activity; GO:0015075,ion transmembrane transporter activity; GO:0022857,transmembrane transporter activity; GO:0015318,inorganic molecul…	--
Vitvi11g01629	1.181	0.000593643	0.00296132	up	--	PREDICTED: uncharacterized protein LOC100254783 [Vitis vinifera]	--	--	--	--
Vitvi08g01950	1.18052	0.00168221	0.00735347	up	K00006 glycerol-3-phosphate dehydrogenase (NAD+) [EC:1.1.1.8] | (RefSeq) probable glycerol-3-phosphate dehydrogenase [NAD(+)] 1, cytosolic (A)	PREDICTED: probable glycerol-3-phosphate dehydrogenase [NAD(+)]	GPDH1_ORYSJ RecName: Full=Probable glycerol-3-phosphate dehydrogenase [NAD(+)] 1, cytosolic; EC=1.1.1.8;	At2g41540	GO:0005829,cytosol; GO:0009331,glycerol-3-phosphate dehydrogenase complex; GO:0004367,glycerol-3-phosphate dehydrogenase [NAD+] activity; GO:0051287,NAD binding; GO:0005975,carbohydrate metabolic process; GO:0046168,glycerol-3-phosphate catabolic process; GO:0006072,glycerol-3-phosphate metabolic process; GO:0006116,NADH oxidation; GO:0003674,molecular_function; GO:0003824,catalytic activity; GO:…	--
Vitvi07g02207	1.1787	0.00294044	0.0119046	up	--	PREDICTED: nuclear polyadenylated RNA-binding protein 3 [Vitis vinifera]	--	--	GO:0016021,integral component of membrane; GO:0005575,cellular_component; GO:0016020,membrane; GO:0031224,intrinsic component of membrane; GO:0110165,cellular anatomical entity	--
Vitvi03g00910	1.1767	0.0104097	0.034524	up	K13430 serine/threonine-protein kinase PBS1 [EC:2.7.11.1] | (RefSeq) serine/threonine-protein kinase CDL1 (A)	PREDICTED: L-type lectin-domain containing receptor kinase IX.1 [Vitis vinifera]	LRK91_ARATH RecName: Full=L-type lectin-domain containing receptor kinase IX.1 {ECO:0000303|PubMed:19773388}; Short=LecRK-IX.1 {ECO:0000303|PubMed:19773388}; EC=2.7.11.1 {ECO:0000255|PROSITE-ProRule:PRU00159}; Flags: Precursor;	At5g10530	GO:0016021,integral component of membrane; GO:0005886,plasma membrane; GO:0005524,ATP binding; GO:0030246,carbohydrate binding; GO:0106310,protein serine kinase activity; GO:0106311,protein threonine kinase activity; GO:0004675,transmembrane receptor protein serine/threonine kinase activity; GO:0042742,defense response to bacterium; GO:0002229,defense response to oomycetes; GO:0010942,positive re…	--
Vitvi04g00318	1.17654	9.51677e-09	1.30721e-07	up	K00103 L-gulonolactone oxidase [EC:1.1.3.8] | (RefSeq) L-gulonolactone oxidase 3 (A)	PREDICTED: L-gulonolactone oxidase 3 [Vitis vinifera]	GGLO3_ARATH RecName: Full=L-gulonolactone oxidase 3 {ECO:0000303|PubMed:20622436}; Short=AtGulLO3 {ECO:0000303|PubMed:20622436}; EC=1.1.3.8 {ECO:0000269|PubMed:20622436}; Flags: Precursor;	At5g11540	GO:0016020,membrane; GO:0005773,vacuole; GO:0003885,D-arabinono-1,4-lactone oxidase activity; GO:0071949,FAD binding; GO:0050105,L-gulonolactone oxidase activity; GO:0016491,oxidoreductase activity; GO:0019853,L-ascorbic acid biosynthetic process; GO:0003674,molecular_function; GO:0003824,catalytic activity; GO:0016614,oxidoreductase activity, acting on CH-OH group of donors; GO:0016899,oxidoredu…	--
Vitvi09g01513	1.17516	1.13864e-18	4.60429e-17	up	--	PREDICTED: germin-like protein [Vitis vinifera]	GLP1_MORAL RecName: Full=Germin-like protein {ECO:0000303|PubMed:23284650}; Short=Ma-Glp {ECO:0000303|PubMed:23284650}; Flags: Precursor;	At1g72610	GO:0048046,apoplast; GO:0030145,manganese ion binding; GO:0050832,defense response to fungus; GO:0050829,defense response to Gram-negative bacterium; GO:0050830,defense response to Gram-positive bacterium; GO:0031640,killing of cells of other organism; GO:0003674,molecular_function; GO:0005488,binding; GO:0043167,ion binding; GO:0043169,cation binding; GO:0046872,metal ion binding; GO:0046914,tra…	--
Vitvi03g01545	1.17472	0.0020288	0.00862199	up	--	PREDICTED: uncharacterized protein LOC104878792 [Vitis vinifera]	--	--	GO:0003723,RNA binding; GO:0003674,molecular_function; GO:0003676,nucleic acid binding; GO:0005488,binding; GO:0097159,organic cyclic compound binding; GO:1901363,heterocyclic compound binding	--
Vitvi03g01606	1.17416	4.63603e-07	4.79896e-06	up	--	PREDICTED: uncharacterized protein LOC104878822 [Vitis vinifera]	--	--	GO:0016021,integral component of membrane; GO:0005840,ribosome; GO:0003735,structural constituent of ribosome; GO:0006412,translation; GO:0003674,molecular_function; GO:0005198,structural molecule activity; GO:0006518,peptide metabolic process; GO:0006807,nitrogen compound metabolic process; GO:0008150,biological_process; GO:0008152,metabolic process; GO:0009058,biosynthetic process; GO:0009059,m…	--
Vitvi15g00833	1.17364	0.0135296	0.042884	up	K23872 putative homogalacturonan methyltransferase [EC:2.1.1.-] | (RefSeq) probable methyltransferase PMT13 (A)	PREDICTED: probable methyltransferase PMT15 [Vitis vinifera]	PMTF_ARATH RecName: Full=Probable methyltransferase PMT15; EC=2.1.1.-;	At4g00750	GO:0005737,cytoplasm; GO:0005829,cytosol; GO:0005768,endosome; GO:0005794,Golgi apparatus; GO:0000139,Golgi membrane; GO:0016021,integral component of membrane; GO:0005802,trans-Golgi network; GO:0008168,methyltransferase activity; GO:0032259,methylation; GO:0003674,molecular_function; GO:0003824,catalytic activity; GO:0016740,transferase activity; GO:0016741,transferase activity, transferring on…	--
Vitvi05g00473	1.17081	0.00423189	0.0162433	up	--	--	--	--	--	--
novel.645	1.16939	9.23113e-07	8.92504e-06	up	--	hypothetical protein VITISV_030960 [Vitis vinifera]	--	--	--	--
Vitvi02g00500	1.16785	5.19331e-11	9.97714e-10	up	K01051 pectinesterase [EC:3.1.1.11] | (RefSeq) pectinesterase (A)	PREDICTED: 21 kDa protein-like isoform X2 [Vitis vinifera]	21KD_DAUCA RecName: Full=21 kDa protein; AltName: Full=1.2 protein; Flags: Precursor;	At5g62350	GO:0004857,enzyme inhibitor activity; GO:0003674,molecular_function; GO:0030234,enzyme regulator activity; GO:0098772,molecular function regulator	--
Vitvi07g01570	1.16543	1.88702e-07	2.10134e-06	up	K03937 NADH dehydrogenase (ubiquinone) Fe-S protein 4 | (RefSeq) NADH dehydrogenase [ubiquinone] iron-sulfur protein 4, mitochondrial-like (A)	PREDICTED: NADH dehydrogenase [ubiquinone]	NDUS4_ARATH RecName: Full=NADH dehydrogenase [ubiquinone] iron-sulfur protein 4, mitochondrial; AltName: Full=Protein FROSTBITE1; Flags: Precursor;	At5g67590	GO:0005747,mitochondrial respiratory chain complex I; GO:0005739,mitochondrion; GO:0009536,plastid; GO:0050897,cobalt ion binding; GO:0008137,NADH dehydrogenase (ubiquinone) activity; GO:0009631,cold acclimation; GO:0006970,response to osmotic stress; GO:0003674,molecular_function; GO:0005488,binding; GO:0043167,ion binding; GO:0043169,cation binding; GO:0046872,metal ion binding; GO:0046914,tran…	--
Vitvi02g01350	1.16206	0.00619023	0.0223646	up	K10999 cellulose synthase A [EC:2.4.1.12] | (RefSeq) cellulose synthase A catalytic subunit 7 [UDP-forming] (A)	PREDICTED: cellulose synthase-like protein G3 isoform X5 [Vitis vinifera]	CSLG3_ARATH RecName: Full=Cellulose synthase-like protein G3; Short=AtCslG3; EC=2.4.1.-;	At4g23990	GO:0000139,Golgi membrane; GO:0016021,integral component of membrane; GO:0005886,plasma membrane; GO:0005802,trans-Golgi network; GO:0016760,cellulose synthase (UDP-forming) activity; GO:0051753,mannan synthase activity; GO:0071555,cell wall organization; GO:0030244,cellulose biosynthetic process; GO:0009833,plant-type primary cell wall biogenesis; GO:0003674,molecular_function; GO:0003824,cataly…	--
Vitvi04g01371	1.16007	0.0103071	0.0342416	up	--	PREDICTED: uncharacterized protein LOC100243789 [Vitis vinifera]	--	At1g75420	GO:0016757,transferase activity, transferring glycosyl groups; GO:0003674,molecular_function; GO:0003824,catalytic activity; GO:0016740,transferase activity	--
novel.439	1.15923	0.000579079	0.0028987	up	--	hypothetical protein VITISV_015391 [Vitis vinifera]	--	--	--	--
Vitvi09g01633	1.15823	3.9363e-07	4.14374e-06	up	K23947 2-oxoglutarate-dependent dioxygenase [EC:1.14.11.-] | (RefSeq) 2-oxoglutarate-dependent dioxygenase DAO (A)	PREDICTED: probable 2-oxoglutarate-dependent dioxygenase AOP1 [Vitis vinifera]	AOP1L_ARATH RecName: Full=Probable 2-oxoglutarate-dependent dioxygenase AOP1.2; EC=1.14.11.-;	At1g52800	GO:0051213,dioxygenase activity; GO:0046872,metal ion binding; GO:0003674,molecular_function; GO:0003824,catalytic activity; GO:0016491,oxidoreductase activity; GO:0005488,binding; GO:0043167,ion binding; GO:0043169,cation binding	--
Vitvi17g01470	1.15764	0.000758668	0.00366318	up	--	unnamed protein product, partial [Vitis vinifera]	--	--	--	--
Vitvi17g01461	1.15649	0.000613443	0.00304578	up	--	PREDICTED: uncharacterized protein LOC104882405 [Vitis vinifera]	--	At2g10780	--	--
Vitvi16g00702	1.1555	0.00397987	0.0154375	up	--	hypothetical protein VITISV_031968 [Vitis vinifera]	POLR1_ARATH RecName: Full=Retrovirus-related Pol polyprotein from transposon RE1; AltName: Full=Retro element 1 {ECO:0000303|PubMed:10689195}; Short=AtRE1 {ECO:0000303|PubMed:10689195}; Includes: RecName: Full=Protease RE1; EC=3.4.23.-; Includes: RecName: Full=Reverse transcriptase RE1; EC=2.7.7.49; Includes: RecName: Full=Endonuclease RE1;	At2g16000	GO:0004190,aspartic-type endopeptidase activity; GO:0004519,endonuclease activity; GO:0046872,metal ion binding; GO:0003676,nucleic acid binding; GO:0003964,RNA-directed DNA polymerase activity; GO:0015074,DNA integration; GO:0006310,DNA recombination; GO:0003674,molecular_function; GO:0003824,catalytic activity; GO:0004175,endopeptidase activity; GO:0008233,peptidase activity; GO:0016787,hydrola…	--
Vitvi16g00051	1.15438	0.00128434	0.00583196	up	K14572 midasin | (RefSeq) midasin (A)	hypothetical protein VITISV_027548 [Vitis vinifera]	--	--	--	--
Vitvi08g02382	1.15353	2.01202e-11	4.03966e-10	up	--	unnamed protein product, partial [Vitis vinifera]	--	--	--	--
Vitvi15g00698	1.1517	9.4008e-08	1.0971e-06	up	K01051 pectinesterase [EC:3.1.1.11] | (RefSeq) pectinesterase (A)	PREDICTED: 21 kDa protein [Vitis vinifera]	21KD_DAUCA RecName: Full=21 kDa protein; AltName: Full=1.2 protein; Flags: Precursor;	At4g12390	GO:0004857,enzyme inhibitor activity; GO:0003674,molecular_function; GO:0030234,enzyme regulator activity; GO:0098772,molecular function regulator	--
Vitvi15g01019	1.15093	6.99226e-13	1.64632e-11	up	--	PREDICTED: arabinogalactan peptide 20 [Vitis vinifera]	AGP16_ARATH RecName: Full=Arabinogalactan protein 16 {ECO:0000303|PubMed:11006345}; Short=AtAGP16 {ECO:0000303|PubMed:11006345}; AltName: Full=Arabinogalactan peptide 16 {ECO:0000303|PubMed:11006345}; Short=AG-peptide 16 {ECO:0000303|PubMed:11006345}; Flags: Precursor;	At2g46330	GO:0031225,anchored component of membrane; GO:0005886,plasma membrane; GO:0005575,cellular_component; GO:0016020,membrane; GO:0031224,intrinsic component of membrane; GO:0110165,cellular anatomical entity; GO:0071944,cell periphery	--
Vitvi18g02717	1.14618	0.00129669	0.0058744	up	K23136 fraxetin 5-hydroxylase [EC:1.14.14.164] | (RefSeq) cytochrome P450 82C4 (A)	PREDICTED: cytochrome P450 CYP82D47 [Vitis vinifera]	C82A3_SOYBN RecName: Full=Cytochrome P450 82A3; EC=1.14.-.-; AltName: Full=Cytochrome P450 CP6;	At4g31940	GO:0016020,membrane; GO:0020037,heme binding; GO:0005506,iron ion binding; GO:0004497,monooxygenase activity; GO:0016705,oxidoreductase activity, acting on paired donors, with incorporation or reduction of molecular oxygen; GO:0098542,defense response to other organism; GO:0003674,molecular_function; GO:0005488,binding; GO:0046906,tetrapyrrole binding; GO:0097159,organic cyclic compound binding; …	--
Vitvi04g01126	1.14533	1.19377e-14	3.38313e-13	up	--	PREDICTED: uncharacterized protein LOC100251233 isoform X3 [Vitis vinifera]	--	At1g65090	GO:0016021,integral component of membrane; GO:0005575,cellular_component; GO:0016020,membrane; GO:0031224,intrinsic component of membrane; GO:0110165,cellular anatomical entity	--
Vitvi02g01716	1.14484	4.70196e-06	3.94988e-05	up	--	PREDICTED: WD repeat-containing protein 44 [Vitis vinifera]	--	At3g60380	GO:0016021,integral component of membrane; GO:0005575,cellular_component; GO:0016020,membrane; GO:0031224,intrinsic component of membrane; GO:0110165,cellular anatomical entity	--
Vitvi04g01520	1.14461	1.14256e-16	3.87474e-15	up	K24997 ganglioside-induced differentiation-associated protein 2 | (RefSeq) protein GDAP2 homolog (A)	PREDICTED: ganglioside-induced differentiation-associated protein 2 [Vitis vinifera]	--	At4g35750	--	--
Vitvi10g00569	1.14279	0.00532701	0.0196665	up	K12741 heterogeneous nuclear ribonucleoprotein A1/A3 | (RefSeq) uncharacterized LOC100248626 (A)	PREDICTED: UBP1-associated protein 2C [Nelumbo nucifera]	UBA2C_ARATH RecName: Full=UBP1-associated protein 2C;	At3g15010	GO:0005730,nucleolus; GO:0005634,nucleus; GO:0003729,mRNA binding; GO:0008219,cell death; GO:0006952,defense response; GO:0009693,ethylene biosynthetic process; GO:0010150,leaf senescence; GO:0003674,molecular_function; GO:0003676,nucleic acid binding; GO:0003723,RNA binding; GO:0005488,binding; GO:0097159,organic cyclic compound binding; GO:1901363,heterocyclic compound binding; GO:0008150,biolo…	--
Vitvi11g01522	1.13919	1.18084e-07	1.35844e-06	up	--	PREDICTED: uncharacterized protein LOC100854114 [Vitis vinifera]	FLA20_ARATH RecName: Full=Putative fasciclin-like arabinogalactan protein 20;	At5g40940	GO:0016021,integral component of membrane; GO:0005575,cellular_component; GO:0016020,membrane; GO:0031224,intrinsic component of membrane; GO:0110165,cellular anatomical entity	--
Vitvi08g01708	1.13721	1.25134e-06	1.17385e-05	up	--	PREDICTED: FT-interacting protein 1 [Vitis vinifera]	FTIP1_ARATH RecName: Full=FT-interacting protein 1 {ECO:0000303|PubMed:22529749};	At5g06850	GO:0005783,endoplasmic reticulum; GO:0005789,endoplasmic reticulum membrane; GO:0016021,integral component of membrane; GO:0009506,plasmodesma; GO:0009511,plasmodesmatal endoplasmic reticulum; GO:0034613,cellular protein localization; GO:0009908,flower development; GO:0048574,long-day photoperiodism, flowering; GO:0009911,positive regulation of flower development; GO:0010228,vegetative to reprodu…	--
Vitvi01g00286	1.13657	9.60509e-33	1.03643e-30	up	K00547 homocysteine S-methyltransferase [EC:2.1.1.10] | (RefSeq) homocysteine S-methyltransferase 1 (A)	PREDICTED: homocysteine S-methyltransferase 1 [Vitis vinifera]	HMT1_BRAOT RecName: Full=Homocysteine S-methyltransferase 1; Short=BoHMT1; EC=2.1.1.10;	At3g25900	GO:0047150,betaine-homocysteine S-methyltransferase activity; GO:0008898,S-adenosylmethionine-homocysteine S-methyltransferase activity; GO:0061627,S-methylmethionine-homocysteine S-methyltransferase activity; GO:0008270,zinc ion binding; GO:0009086,methionine biosynthetic process; GO:0032259,methylation; GO:0003674,molecular_function; GO:0003824,catalytic activity; GO:0008168,methyltransferase a…	--
Vitvi12g02185	1.13184	0.000375375	0.00198384	up	--	PREDICTED: transcription factor bHLH149 [Vitis vinifera]	PAR2_ARATH RecName: Full=Transcription factor PAR2; AltName: Full=Basic helix-loop-helix protein 166; Short=AtbHLH166; Short=bHLH 166; AltName: Full=Protein HELIX-LOOP-HELIX 2; AltName: Full=Protein PHYTOCHROME RAPIDLY REGULATED 2; AltName: Full=bHLH transcription factor bHLH166;	At3g58850	GO:0005634,nucleus; GO:0009742,brassinosteroid mediated signaling pathway; GO:0007623,circadian rhythm; GO:0032502,developmental process; GO:0040008,regulation of growth; GO:0006355,regulation of transcription, DNA-templated; GO:0009641,shade avoidance; GO:0007154,cell communication; GO:0007165,signal transduction; GO:0008150,biological_process; GO:0009719,response to endogenous stimulus; GO:0009…	--
Vitvi03g00405	1.13146	0.00408352	0.0157819	up	--	PREDICTED: transmembrane protein 45B [Vitis vinifera]	--	At1g49470	GO:0016021,integral component of membrane; GO:0005575,cellular_component; GO:0016020,membrane; GO:0031224,intrinsic component of membrane; GO:0110165,cellular anatomical entity	--
Vitvi05g00649	1.13105	7.074e-05	0.000451494	up	K11294 nucleolin | (RefSeq) nucleolin 2-like (A)	PREDICTED: uncharacterized protein LOC100240916 isoform X2 [Vitis vinifera]	NADKC_ARATH RecName: Full=Calmodulin calcium-dependent NAD kinase {ECO:0000305}; EC=2.7.1.23 {ECO:0000269|PubMed:31554701}; AltName: Full=NAD kinase-CaM dependent protein {ECO:0000303|PubMed:31554701}; Short=NADKc {ECO:0000303|PubMed:31554701};	At1g04280	GO:0005741,mitochondrial outer membrane; GO:0005524,ATP binding; GO:0005516,calmodulin binding; GO:0003951,NAD+ kinase activity; GO:0000166,nucleotide binding; GO:0003674,molecular_function; GO:0005488,binding; GO:0017076,purine nucleotide binding; GO:0030554,adenyl nucleotide binding; GO:0032553,ribonucleotide binding; GO:0032555,purine ribonucleotide binding; GO:0032559,adenyl ribonucleotide bi…	--
Vitvi01g00603	1.129	4.15965e-07	4.34663e-06	up	K16292 KDEL-tailed cysteine endopeptidase [EC:3.4.22.-] | (RefSeq) vignain (A)	PREDICTED: vignain [Vitis vinifera]	CYSEP_RICCO RecName: Full=Vignain; EC=3.4.22.-; AltName: Full=Cysteine endopeptidase; Flags: Precursor;	At5g50260	GO:0031410,cytoplasmic vesicle; GO:0008234,cysteine-type peptidase activity; GO:0003674,molecular_function; GO:0003824,catalytic activity; GO:0008233,peptidase activity; GO:0016787,hydrolase activity; GO:0140096,catalytic activity, acting on a protein; GO:0005575,cellular_component; GO:0005622,intracellular anatomical structure; GO:0005737,cytoplasm; GO:0031982,vesicle; GO:0043226,organelle; GO:0…	--
Vitvi18g02775	1.12486	0.00276667	0.0112939	up	K03671 thioredoxin 1 | (RefSeq) Trxh, Trxh2; thioredoxin H-type-like (A)	hypothetical protein VITISV_013293 [Vitis vinifera]	TRXH_RICCO RecName: Full=Thioredoxin H-type; Short=Trx-H;	At3g51030	GO:0005737,cytoplasm; GO:0005575,cellular_component; GO:0005622,intracellular anatomical structure; GO:0110165,cellular anatomical entity	--
Vitvi11g00626	1.12475	2.20644e-08	2.84482e-07	up	K01535 H+-transporting ATPase [EC:7.1.2.1] | (RefSeq) ATPase 8, plasma membrane-type (A)	PREDICTED: ATPase 8, plasma membrane-type [Vitis vinifera]	PMA8_ARATH RecName: Full=ATPase 8, plasma membrane-type; EC=7.1.2.1; AltName: Full=Proton pump 8;	At3g42640	GO:0016021,integral component of membrane; GO:0005886,plasma membrane; GO:0005524,ATP binding; GO:0016887,ATPase activity; GO:0046872,metal ion binding; GO:0008553,proton-exporting ATPase activity, phosphorylative mechanism; GO:0120029,proton export across plasma membrane; GO:1902600,proton transmembrane transport; GO:0051453,regulation of intracellular pH; GO:0000166,nucleotide binding; GO:00036…	--
Vitvi06g00269	1.12464	3.26542e-16	1.06102e-14	up	--	PREDICTED: protein ENHANCED DISEASE RESISTANCE 2-like isoform X1 [Vitis vinifera]	EDR2_ARATH RecName: Full=Protein ENHANCED DISEASE RESISTANCE 2;	At3g54800	GO:0005789,endoplasmic reticulum membrane; GO:0010008,endosome membrane; GO:0016021,integral component of membrane; GO:0005886,plasma membrane; GO:0070273,phosphatidylinositol-4-phosphate binding; GO:0009873,ethylene-activated signaling pathway; GO:1900056,negative regulation of leaf senescence; GO:0009626,plant-type hypersensitive response; GO:1900150,regulation of defense response to fungus; GO…	--
Vitvi03g01586	1.11932	0.0130793	0.0416795	up	--	PREDICTED: uncharacterized protein LOC109122309 [Vitis vinifera]	--	--	--	--
novel.1014	1.1187	0.0114302	0.0373862	up	--	hypothetical protein VITISV_043072 [Vitis vinifera]	--	--	--	--
Vitvi07g01699	1.11744	9.04131e-05	0.000563073	up	K10398 kinesin family member 11 | (RefSeq) kinesin-like protein KIN-5D (A)	PREDICTED: kinesin-like protein KIN-4A isoform X1 [Vitis vinifera]	KN4A_GOSHI RecName: Full=Kinesin-like protein KIN-4A {ECO:0000305}; AltName: Full=GhKINESIN-4A {ECO:0000303|PubMed:25600279};	At5g47820	GO:0055028,cortical microtubule; GO:0005737,cytoplasm; GO:0005524,ATP binding; GO:1990939,ATP-dependent microtubule motor activity; GO:0008017,microtubule binding; GO:0071555,cell wall organization; GO:0007018,microtubule-based movement; GO:0007052,mitotic spindle organization; GO:0000166,nucleotide binding; GO:0003674,molecular_function; GO:0005488,binding; GO:0017076,purine nucleotide binding; …	--
Vitvi16g00477	1.1157	7.39831e-10	1.19714e-08	up	K00924 kinase [EC:2.7.1.-] | (RefSeq) receptor protein kinase CLAVATA1 (A)	unnamed protein product, partial [Vitis vinifera]	TMKL1_ARATH RecName: Full=Putative kinase-like protein TMKL1; Flags: Precursor;	At5g07620	GO:0016021,integral component of membrane; GO:0005886,plasma membrane; GO:0009506,plasmodesma; GO:0005524,ATP binding; GO:0004672,protein kinase activity; GO:0000166,nucleotide binding; GO:0003674,molecular_function; GO:0005488,binding; GO:0017076,purine nucleotide binding; GO:0030554,adenyl nucleotide binding; GO:0032553,ribonucleotide binding; GO:0032555,purine ribonucleotide binding; GO:003255…	--
novel.282	1.1134	0.000132311	0.00079198	up	--	--	--	--	--	--
Vitvi18g00562	1.11297	0.00175245	0.00762088	up	--	Protein of unknown function DUF1399 [Macleaya cordata]	GRDP1_ARATH RecName: Full=Glycine-rich domain-containing protein 1 {ECO:0000303|Ref.4}; Short=AtGRDP1 {ECO:0000303|Ref.4};	At2g22660	GO:0005886,plasma membrane; GO:0009738,abscisic acid-activated signaling pathway; GO:0071470,cellular response to osmotic stress; GO:0009787,regulation of abscisic acid-activated signaling pathway; GO:0007154,cell communication; GO:0007165,signal transduction; GO:0008150,biological_process; GO:0009719,response to endogenous stimulus; GO:0009725,response to hormone; GO:0009737,response to abscisic…	--
Vitvi10g02385	1.11289	0.0155579	0.0480189	up	K10999 cellulose synthase A [EC:2.4.1.12] | (RefSeq) cellulose synthase A catalytic subunit 8 [UDP-forming] (A)	unnamed protein product, partial [Vitis vinifera]	CSLE6_ORYSJ RecName: Full=Cellulose synthase-like protein E6; EC=2.4.1.-; AltName: Full=OsCslE6;	At1g55850	GO:0000139,Golgi membrane; GO:0016021,integral component of membrane; GO:0005886,plasma membrane; GO:0005802,trans-Golgi network; GO:0016760,cellulose synthase (UDP-forming) activity; GO:0051753,mannan synthase activity; GO:0071555,cell wall organization; GO:0030244,cellulose biosynthetic process; GO:0009833,plant-type primary cell wall biogenesis; GO:0003674,molecular_function; GO:0003824,cataly…	--
Vitvi07g00314	1.11136	8.83184e-31	8.44592e-29	up	--	unnamed protein product, partial [Vitis vinifera]	PHO34_ARATH RecName: Full=Universal stress protein PHOS34 {ECO:0000303|PubMed:12644671}; AltName: Full=Phosphorylated protein of 34 kDa {ECO:0000303|PubMed:18285339}; Short=AtPHOS34 {ECO:0000303|PubMed:18285339}; Flags: Precursor;	At2g47710	GO:0009507,chloroplast; GO:0005829,cytosol; GO:0005524,ATP binding; GO:0002238,response to molecule of fungal origin; GO:0000166,nucleotide binding; GO:0003674,molecular_function; GO:0005488,binding; GO:0017076,purine nucleotide binding; GO:0030554,adenyl nucleotide binding; GO:0032553,ribonucleotide binding; GO:0032555,purine ribonucleotide binding; GO:0032559,adenyl ribonucleotide binding; GO:0…	--
Vitvi09g00205	1.11058	3.05753e-11	6.01902e-10	up	K05666 ATP-binding cassette, subfamily C (CFTR/MRP), member 2 | (RefSeq) ABCC1; ATP-binding cassette, sub-family C (CFTR/MRP), member 1 (A)	PREDICTED: ABC transporter C family member 8 isoform X1 [Vitis vinifera]	AB8C_ARATH RecName: Full=ABC transporter C family member 8; Short=ABC transporter ABCC.8; Short=AtABCC8; EC=7.6.2.2; AltName: Full=ATP-energized glutathione S-conjugate pump 6; AltName: Full=Glutathione S-conjugate-transporting ATPase 6; AltName: Full=Multidrug resistance-associated protein 6; Flags: Precursor;	At3g21250	GO:0005829,cytosol; GO:0016021,integral component of membrane; GO:0016020,membrane; GO:0000325,plant-type vacuole; GO:0005774,vacuolar membrane; GO:0008559,ABC-type xenobiotic transporter activity; GO:0005524,ATP binding; GO:0042626,ATPase-coupled transmembrane transporter activity; GO:0055085,transmembrane transport; GO:0003674,molecular_function; GO:0003824,catalytic activity; GO:0005215,transp…	--
Vitvi05g01668	1.11014	0.000671636	0.00329803	up	K00276 primary-amine oxidase [EC:1.4.3.21] | (RefSeq) primary amine oxidase-like (A)	PREDICTED: primary amine oxidase-like [Vitis vinifera]	AMO_ARATH RecName: Full=Primary amine oxidase; EC=1.4.3.21 {ECO:0000250|UniProtKB:P46883}; AltName: Full=Amine oxidase [copper-containing]; Flags: Precursor;	At1g62810	GO:0052595,aliphatic-amine oxidase activity; GO:0052594,aminoacetone:oxygen oxidoreductase(deaminating) activity; GO:0005507,copper ion binding; GO:0052596,phenethylamine:oxygen oxidoreductase (deaminating) activity; GO:0008131,primary amine oxidase activity; GO:0048038,quinone binding; GO:0052593,tryptamine:oxygen oxidoreductase (deaminating) activity; GO:0009738,abscisic acid-activated signalin…	--
Vitvi17g00974	1.10771	2.78305e-21	1.41097e-19	up	K07304 peptide-methionine (S)-S-oxide reductase [EC:1.8.4.11] | (RefSeq) peptide methionine sulfoxide reductase (A)	PREDICTED: peptide methionine sulfoxide reductase [Vitis vinifera]	MSRA_SOLLC RecName: Full=Peptide methionine sulfoxide reductase; EC=1.8.4.11; AltName: Full=Fruit-ripening protein E4; AltName: Full=Peptide-methionine (S)-S-oxide reductase; Short=Peptide Met(O) reductase; AltName: Full=Protein-methionine-S-oxide reductase; Flags: Fragment;	At5g61640	GO:0005737,cytoplasm; GO:0036456,L-methionine-(S)-S-oxide reductase activity; GO:0008113,peptide-methionine (S)-S-oxide reductase activity; GO:0034599,cellular response to oxidative stress; GO:0003674,molecular_function; GO:0003824,catalytic activity; GO:0016491,oxidoreductase activity; GO:0016667,oxidoreductase activity, acting on a sulfur group of donors; GO:0016671,oxidoreductase activity, act…	--
Vitvi09g00516	1.10741	2.95618e-07	3.17624e-06	up	K15639 PHYB activation tagged suppressor 1 [EC:1.14.-.-] | (RefSeq) cytochrome P450 734A1 (A)	PREDICTED: cytochrome P450 734A1 [Vitis vinifera]	C734A_ARATH RecName: Full=Cytochrome P450 734A1; EC=1.14.-.-; AltName: Full=Protein PHYB ACTIVATION-TAGGED SUPPRESSOR 1;	At2g26710	GO:0016021,integral component of membrane; GO:0020037,heme binding; GO:0005506,iron ion binding; GO:0004497,monooxygenase activity; GO:0016705,oxidoreductase activity, acting on paired donors, with incorporation or reduction of molecular oxygen; GO:0008395,steroid hydroxylase activity; GO:0010268,brassinosteroid homeostasis; GO:0016131,brassinosteroid metabolic process; GO:0040008,regulation of g…	--
Vitvi18g00780	1.10633	1.14551e-05	8.88322e-05	up	--	PREDICTED: uncharacterized protein LOC100252216 [Vitis vinifera]	OBL1_ARATH RecName: Full=Triacylglycerol lipase OBL1 {ECO:0000305}; EC=3.1.1.- {ECO:0000269|PubMed:29178188}; AltName: Full=Oil body lipase 1 {ECO:0000303|PubMed:29178188}; Short=AtOBL1 {ECO:0000303|PubMed:29178188};	At5g67050	GO:0016021,integral component of membrane; GO:0005811,lipid droplet; GO:0016787,hydrolase activity; GO:0016042,lipid catabolic process; GO:0003674,molecular_function; GO:0003824,catalytic activity; GO:0006629,lipid metabolic process; GO:0008150,biological_process; GO:0008152,metabolic process; GO:0009056,catabolic process; GO:0044238,primary metabolic process; GO:0071704,organic substance metabol…	--
Vitvi18g00704	1.10585	7.24501e-07	7.14515e-06	up	K22374 3''-deamino-3''-oxonicotianamine reductase [EC:1.1.1.285] | (RefSeq) methylecgonone reductase (A)	hypothetical protein VITISV_043615 [Vitis vinifera]	MER_ERYCB RecName: Full=Methylecgonone reductase; Short=MecgoR; EC=1.1.1.334;	At1g59960	GO:0047834,D-threo-aldose 1-dehydrogenase activity; GO:1901869,ecgonine methyl ester biosynthetic process; GO:1901868,ecgonine methyl ester catabolic process; GO:1901872,ecgonone methyl ester biosynthetic process; GO:1901871,ecgonone methyl ester catabolic process; GO:0003674,molecular_function; GO:0003824,catalytic activity; GO:0016491,oxidoreductase activity; GO:0016614,oxidoreductase activity,…	--
Vitvi17g00450	1.10434	0.000605684	0.00301393	up	--	PREDICTED: dirigent protein 22 [Vitis vinifera]	DIR23_ARATH RecName: Full=Dirigent protein 23; Short=AtDIR23; Flags: Precursor;	At1g55210	GO:0048046,apoplast; GO:0005575,cellular_component; GO:0005576,extracellular region; GO:0110165,cellular anatomical entity	--
Vitvi13g02028	1.10407	8.24173e-07	8.03389e-06	up	K13692 UDP-glucose:(indol-3-yl)acetate beta-D-glucosyltransferase [EC:2.4.1.121] | (RefSeq) UDP-glycosyltransferase 84B1 (A)	PREDICTED: 7-deoxyloganetic acid glucosyltransferase [Vitis vinifera]	UGT8_CATRO RecName: Full=7-deoxyloganetic acid glucosyltransferase; EC=2.4.1.323; AltName: Full=UDP-glucose glucosyltransferase 8; Short=CrUGT8; AltName: Full=UDP-glycosyltransferase 709C2;	At1g22370	GO:0102970,7-deoxyloganetic acid glucosyltransferase activity; GO:0035251,UDP-glucosyltransferase activity; GO:1900994,(-)-secologanin biosynthetic process; GO:0003674,molecular_function; GO:0003824,catalytic activity; GO:0016740,transferase activity; GO:0016757,transferase activity, transferring glycosyl groups; GO:0016758,transferase activity, transferring hexosyl groups; GO:0008194,UDP-glycosy…	--
Vitvi02g01514	1.10288	2.72105e-07	2.93769e-06	up	--	PREDICTED: uncharacterized protein LOC100245368 [Vitis vinifera]	--	At1g21930	GO:0016021,integral component of membrane; GO:0005575,cellular_component; GO:0016020,membrane; GO:0031224,intrinsic component of membrane; GO:0110165,cellular anatomical entity	--
Vitvi19g01281	1.1018	1.19163e-06	1.12411e-05	up	K11000 callose synthase [EC:2.4.1.-] | (RefSeq) putative callose synthase 8 (A)	PREDICTED: putative callose synthase 8 [Vitis vinifera]	CALS8_ARATH RecName: Full=Putative callose synthase 8; EC=2.4.1.34; AltName: Full=1,3-beta-glucan synthase; AltName: Full=Protein GLUCAN SYNTHASE-LIKE 4;	At3g14570	GO:0000148,1,3-beta-D-glucan synthase complex; GO:0016021,integral component of membrane; GO:0005886,plasma membrane; GO:0003843,1,3-beta-D-glucan synthase activity; GO:0046527,glucosyltransferase activity; GO:0006075,(1->3)-beta-D-glucan biosynthetic process; GO:0071555,cell wall organization; GO:0008360,regulation of cell shape; GO:0003674,molecular_function; GO:0003824,catalytic activity; GO:0…	--
Vitvi06g00021	1.10177	4.52913e-08	5.5657e-07	up	K00873 pyruvate kinase [EC:2.7.1.40] | (RefSeq) pyruvate kinase, cytosolic isozyme (A)	PREDICTED: pyruvate kinase, cytosolic isozyme [Vitis vinifera]	KPYC_TOBAC RecName: Full=Pyruvate kinase, cytosolic isozyme; Short=PK; EC=2.7.1.40;	At5g56350	GO:0005737,cytoplasm; GO:0005524,ATP binding; GO:0016301,kinase activity; GO:0000287,magnesium ion binding; GO:0030955,potassium ion binding; GO:0004743,pyruvate kinase activity; GO:0006096,glycolytic process; GO:0000166,nucleotide binding; GO:0003674,molecular_function; GO:0005488,binding; GO:0017076,purine nucleotide binding; GO:0030554,adenyl nucleotide binding; GO:0032553,ribonucleotide bindi…	--
Vitvi19g02262	1.10035	3.96156e-07	4.16336e-06	up	K08241 jasmonate O-methyltransferase [EC:2.1.1.141] | (RefSeq) jasmonate O-methyltransferase (A)	unnamed protein product, partial [Vitis vinifera]	JMT2_THECC RecName: Full=Probable jasmonic acid carboxyl methyltransferase 2 {ECO:0000312|EMBL:EOY14825.1}; EC=2.1.1.141 {ECO:0000250|UniProtKB:Q9AR07};	At1g19640	GO:0005737,cytoplasm; GO:0005634,nucleus; GO:0046872,metal ion binding; GO:0030795,methyl jasmonate methylesterase activity; GO:0008757,S-adenosylmethionine-dependent methyltransferase activity; GO:0032259,methylation; GO:0031408,oxylipin biosynthetic process; GO:0003674,molecular_function; GO:0005488,binding; GO:0043167,ion binding; GO:0043169,cation binding; GO:0003824,catalytic activity; GO:00…	--
Vitvi01g01979	1.09704	9.89751e-08	1.15174e-06	up	--	PREDICTED: MLP-like protein 34 [Vitis vinifera]	MLP28_ARATH RecName: Full=MLP-like protein 28;	At1g70850	GO:0005829,cytosol; GO:0005739,mitochondrion; GO:0006952,defense response; GO:0006950,response to stress; GO:0008150,biological_process; GO:0050896,response to stimulus; GO:0005575,cellular_component; GO:0005622,intracellular anatomical structure; GO:0005737,cytoplasm; GO:0110165,cellular anatomical entity; GO:0043226,organelle; GO:0043227,membrane-bounded organelle; GO:0043229,intracellular orga…	--
Vitvi03g00568	1.09476	3.7327e-14	1.00693e-12	up	K23279 gallate 1-beta-glucosyltransferase [EC:2.4.1.136] | (RefSeq) GT3; cinnamate beta-D-glucosyltransferase-like (A)	cinnamate beta-D-glucosyltransferase-like [Vitis vinifera]	GGT24_PUNGR RecName: Full=Gallate 1-beta-glucosyltransferase 84A24 {ECO:0000305}; EC=2.4.1.136 {ECO:0000269|PubMed:27227328}; AltName: Full=UDP-glucose:gallate glucosyltransferase {ECO:0000305}; AltName: Full=UDP-glycosyltransferase 84A24 {ECO:0000303|PubMed:27227328}; EC=2.4.1.120 {ECO:0000269|PubMed:27227328}; EC=2.4.1.170 {ECO:0000269|PubMed:27227328}; EC=2.4.1.177 {ECO:0000269|PubMed:27227328…	At4g15480	GO:0005737,cytoplasm; GO:0047250,4-hydroxybenzoate 4-O-beta-D-glucosyltransferase activity; GO:0050412,cinnamate beta-D-glucosyltransferase activity; GO:0047891,flavone 7-O-beta-glucosyltransferase activity; GO:0047913,gallate 1-beta-glucosyltransferase activity; GO:0050004,isoflavone 7-O-glucosyltransferase activity; GO:0050284,sinapate 1-glucosyltransferase activity; GO:0035251,UDP-glucosyltran…	--
Vitvi04g01748	1.09395	5.08147e-05	0.000334641	up	K24139 auxin efflux carrier family protein | (RefSeq) protein PIN-LIKES 3-like (A)	unnamed protein product, partial [Vitis vinifera]	PILS3_ARATH RecName: Full=Protein PIN-LIKES 3 {ECO:0000303|PubMed:22504182}; AltName: Full=Auxin efflux carrier-like protein 3 {ECO:0000303|PubMed:22504182};	At1g76520	GO:0005789,endoplasmic reticulum membrane; GO:0016021,integral component of membrane; GO:0005739,mitochondrion; GO:0009734,auxin-activated signaling pathway; GO:0009733,response to auxin; GO:0055085,transmembrane transport; GO:0007154,cell communication; GO:0007165,signal transduction; GO:0008150,biological_process; GO:0009719,response to endogenous stimulus; GO:0009725,response to hormone; GO:00…	--
Vitvi04g01225	1.09043	1.61888e-08	2.14061e-07	up	K20858 calcium uniporter protein, mitochondrial | (RefSeq) calcium uniporter protein 2, mitochondrial (A)	PREDICTED: calcium uniporter protein 2, mitochondrial [Vitis vinifera]	MCU2_ARATH RecName: Full=Calcium uniporter protein 2, mitochondrial; Flags: Precursor;	At2g23790	GO:0031305,integral component of mitochondrial inner membrane; GO:1990246,uniplex complex; GO:0005262,calcium channel activity; GO:0015292,uniporter activity; GO:0036444,calcium import into the mitochondrion; GO:0051560,mitochondrial calcium ion homeostasis; GO:0003674,molecular_function; GO:0005215,transporter activity; GO:0005216,ion channel activity; GO:0005261,cation channel activity; GO:0008…	--
Vitvi09g01395	1.08948	1.09902e-18	4.45303e-17	up	--	unnamed protein product, partial [Vitis vinifera]	GDL15_ARATH RecName: Full=GDSL esterase/lipase At1g29670; EC=3.1.1.-; AltName: Full=Extracellular lipase At1g29670; Flags: Precursor;	At1g29670	GO:0048046,apoplast; GO:0005618,cell wall; GO:0009534,chloroplast thylakoid; GO:0005634,nucleus; GO:0016788,hydrolase activity, acting on ester bonds; GO:0016042,lipid catabolic process; GO:0003674,molecular_function; GO:0003824,catalytic activity; GO:0016787,hydrolase activity; GO:0006629,lipid metabolic process; GO:0008150,biological_process; GO:0008152,metabolic process; GO:0009056,catabolic p…	--
Vitvi04g00107	1.0868	7.4396e-08	8.8326e-07	up	--	PREDICTED: uncharacterized protein LOC100249297 [Vitis vinifera]	A70_ARATH RecName: Full=Pathogen-associated molecular patterns-induced protein A70 {ECO:0000303|PubMed:17215350}; Short=PIG A70 {ECO:0000303|PubMed:17215350};	At2g26110	GO:0016021,integral component of membrane; GO:0042742,defense response to bacterium; GO:0009617,response to bacterium; GO:0009753,response to jasmonic acid; GO:0009611,response to wounding; GO:0006950,response to stress; GO:0006952,defense response; GO:0008150,biological_process; GO:0009605,response to external stimulus; GO:0009607,response to biotic stimulus; GO:0043207,response to external biot…	--
Vitvi02g01717	1.08444	7.93779e-07	7.76387e-06	up	K09338 homeobox-leucine zipper protein | (RefSeq) homeobox-leucine zipper protein HAT4 (A)	PREDICTED: homeobox-leucine zipper protein HAT4 [Vitis vinifera]	HAT4_ARATH RecName: Full=Homeobox-leucine zipper protein HAT4; AltName: Full=HD-ZIP protein ATHB-2; AltName: Full=Homeodomain transcription factor ATHB-2; AltName: Full=Homeodomain-leucine zipper protein HAT4; Short=HD-ZIP protein 4;	At4g16780	GO:0005634,nucleus; GO:0003700,DNA-binding transcription factor activity; GO:0000981,DNA-binding transcription factor activity, RNA polymerase II-specific; GO:0042803,protein homodimerization activity; GO:0043565,sequence-specific DNA binding; GO:0010311,lateral root formation; GO:0045892,negative regulation of transcription, DNA-templated; GO:0010017,red or far-red light signaling pathway; GO:00…	HB-HD-ZIP
Vitvi04g00871	1.0842	5.58325e-22	3.00685e-20	up	--	PREDICTED: universal stress protein PHOS32 [Vitis vinifera]	PHO32_ARATH RecName: Full=Universal stress protein PHOS32 {ECO:0000303|PubMed:12644671}; AltName: Full=Phosphorylated protein of 32 kDa {ECO:0000303|PubMed:18285339}; Short=AtPHOS32 {ECO:0000303|PubMed:18285339}; Flags: Precursor;	At3g03270	GO:0009507,chloroplast; GO:0005829,cytosol; GO:0005634,nucleus; GO:0005886,plasma membrane; GO:0009536,plastid; GO:0005524,ATP binding; GO:0002238,response to molecule of fungal origin; GO:0000166,nucleotide binding; GO:0003674,molecular_function; GO:0005488,binding; GO:0017076,purine nucleotide binding; GO:0030554,adenyl nucleotide binding; GO:0032553,ribonucleotide binding; GO:0032555,purine ri…	--
Vitvi05g00733	1.08304	0.014191	0.0445822	up	K08176 MFS transporter, PHS family, inorganic phosphate transporter | (RefSeq) inorganic phosphate transporter 1-4-like (A)	PREDICTED: inorganic phosphate transporter 1-4-like [Vitis vinifera]	PHT14_ARATH RecName: Full=Inorganic phosphate transporter 1-4; Short=AtPht1;4; AltName: Full=H(+)/Pi cotransporter;	At2g38940	GO:0005794,Golgi apparatus; GO:0016021,integral component of membrane; GO:0005634,nucleus; GO:0005886,plasma membrane; GO:0009506,plasmodesma; GO:0005773,vacuole; GO:0005315,inorganic phosphate transmembrane transporter activity; GO:0015293,symporter activity; GO:0006817,phosphate ion transport; GO:0009737,response to abscisic acid; GO:0003674,molecular_function; GO:0005215,transporter activity; …	--
Vitvi12g02556	1.08027	0.0151227	0.0469357	up	--	PREDICTED: uncharacterized protein LOC104880945 [Vitis vinifera]	--	At5g64160	--	--
Vitvi13g01998	1.07689	1.68211e-12	3.83521e-11	up	K08081 tropinone reductase I [EC:1.1.1.206] | (RefSeq) tropinone reductase homolog At5g06060 (A)	hypothetical protein VITISV_037365 [Vitis vinifera]	TRNHF_ARATH RecName: Full=Tropinone reductase homolog At5g06060 {ECO:0000305}; EC=1.1.1.- {ECO:0000305};	At5g06060	GO:0005829,cytosol; GO:0005886,plasma membrane; GO:0016491,oxidoreductase activity; GO:0003674,molecular_function; GO:0003824,catalytic activity; GO:0005575,cellular_component; GO:0005622,intracellular anatomical structure; GO:0005737,cytoplasm; GO:0110165,cellular anatomical entity; GO:0016020,membrane; GO:0071944,cell periphery	--
Vitvi16g01167	1.07646	0.00101383	0.00473543	up	K13418 somatic embryogenesis receptor kinase 1 [EC:2.7.10.1 2.7.11.1] | (RefSeq) somatic embryogenesis receptor kinase-like (A)	PREDICTED: G-type lectin S-receptor-like serine/threonine-protein kinase At5g24080 isoform X1 [Vitis vinifera]	Y5248_ARATH RecName: Full=G-type lectin S-receptor-like serine/threonine-protein kinase At5g24080; EC=2.7.11.1; Flags: Precursor;	At5g24080	GO:0016021,integral component of membrane; GO:0005886,plasma membrane; GO:0005524,ATP binding; GO:0005516,calmodulin binding; GO:0030246,carbohydrate binding; GO:0106310,protein serine kinase activity; GO:0004674,protein serine/threonine kinase activity; GO:0106311,protein threonine kinase activity; GO:0048544,recognition of pollen; GO:0000166,nucleotide binding; GO:0003674,molecular_function; GO…	--
Vitvi19g00164	1.07646	2.30592e-17	8.32358e-16	up	--	PREDICTED: uncharacterized protein LOC100257151 [Vitis vinifera]	--	At2g42760	--	--
Vitvi18g01872	1.07508	7.83242e-07	7.67942e-06	up	--	PREDICTED: zinc-finger homeodomain protein 2 [Vitis vinifera]	ZHD4_ARATH RecName: Full=Zinc-finger homeodomain protein 4; Short=AtZHD4; AltName: Full=Homeobox protein 31; Short=AtHB-31; AltName: Full=Protein FLORAL TRANSITION AT THE MERISTEM 2;	At1g14440	GO:0005634,nucleus; GO:0003700,DNA-binding transcription factor activity; GO:0046872,metal ion binding; GO:0042803,protein homodimerization activity; GO:0000976,transcription regulatory region sequence-specific DNA binding; GO:0048574,long-day photoperiodism, flowering; GO:0006355,regulation of transcription, DNA-templated; GO:0003674,molecular_function; GO:0140110,transcription regulator activit…	zf-HD
Vitvi18g03053	1.07419	0.000377795	0.00199559	up	K17302 coatomer subunit beta' | (RefSeq) coatomer subunit beta'-1 (A)	unnamed protein product, partial [Vitis vinifera]	COB22_ARATH RecName: Full=Coatomer subunit beta'-2; AltName: Full=Beta'-coat protein 2; Short=Beta'-COP 2;	CE18673	GO:0030126,COPI vesicle coat; GO:0000139,Golgi membrane; GO:0005198,structural molecule activity; GO:0006888,endoplasmic reticulum to Golgi vesicle-mediated transport; GO:0006891,intra-Golgi vesicle-mediated transport; GO:0006886,intracellular protein transport; GO:0006890,retrograde vesicle-mediated transport, Golgi to endoplasmic reticulum; GO:0003674,molecular_function; GO:0006810,transport; G…	--
Vitvi12g00686	1.06687	0.00108059	0.00500898	up	K19892 glucan endo-1,3-beta-glucosidase 4 [EC:3.2.1.39] | (RefSeq) glucan endo-1,3-beta-glucosidase 4 (A)	PREDICTED: glucan endo-1,3-beta-glucosidase 4 isoform X1 [Vitis vinifera]	E134_ARATH RecName: Full=Glucan endo-1,3-beta-glucosidase 4; EC=3.2.1.39; AltName: Full=(1->3)-beta-glucan endohydrolase 4; Short=(1->3)-beta-glucanase 4; AltName: Full=Beta-1,3-endoglucanase 4; Short=Beta-1,3-glucanase 4; Flags: Precursor;	At5g35740	GO:0031225,anchored component of membrane; GO:0046658,anchored component of plasma membrane; GO:0005829,cytosol; GO:0005886,plasma membrane; GO:0042973,glucan endo-1,3-beta-D-glucosidase activity; GO:0005975,carbohydrate metabolic process; GO:0006952,defense response; GO:0003674,molecular_function; GO:0003824,catalytic activity; GO:0004553,hydrolase activity, hydrolyzing O-glycosyl compounds; GO:…	--
Vitvi13g01962	1.06616	0.00296684	0.0119922	up	K07517 Delta3-Delta2-enoyl-CoA isomerase [EC:5.3.3.8] | (RefSeq) enoyl-CoA delta isomerase 1, peroxisomal (A)	PREDICTED: enoyl-CoA delta isomerase 1, peroxisomal [Vitis vinifera]	ECI1_ARATH RecName: Full=Enoyl-CoA delta isomerase 1, peroxisomal {ECO:0000305}; EC=5.3.3.8 {ECO:0000269|PubMed:18657232}; AltName: Full=Delta(3),Delta(2)-enoyl CoA isomerase 1 {ECO:0000303|PubMed:18657232}; Short=AtECI1 {ECO:0000303|PubMed:18657232};	At1g65520	GO:0005777,peroxisome; GO:0004165,dodecenoyl-CoA delta-isomerase activity; GO:0004300,enoyl-CoA hydratase activity; GO:0006635,fatty acid beta-oxidation; GO:0009062,fatty acid catabolic process; GO:0003674,molecular_function; GO:0003824,catalytic activity; GO:0016853,isomerase activity; GO:0016860,intramolecular oxidoreductase activity; GO:0016863,intramolecular oxidoreductase activity, transposi…	--
Vitvi17g00896	1.06562	0.00351577	0.0139073	up	K03240 translation initiation factor eIF-2B subunit epsilon | (RefSeq) uncharacterized LOC100265440 (A)	PREDICTED: uncharacterized protein LOC104882278 [Vitis vinifera]	--	At1g25430	--	--
Vitvi03g01540	1.06344	3.5421e-05	0.000242856	up	K24028 salicylic acid 3-hydroxylase [EC:1.14.11.-] | (RefSeq) 2ODDlike2; flavanone 3-dioxygenase-like (A)	PREDICTED: protein DMR6-LIKE OXYGENASE 2 [Vitis vinifera]	JOX2_ARATH RecName: Full=Jasmonate-induced oxygenase 2 {ECO:0000303|PubMed:28559313}; EC=1.14.11.- {ECO:0000269|PubMed:28559313, ECO:0000269|PubMed:28760569, ECO:0000269|PubMed:33516967}; AltName: Full=2-oxoglutarate-dependent dioxygenase JOX2 {ECO:0000305}; AltName: Full=Jasmonic acid oxidase 2 {ECO:0000303|PubMed:28760569};	At3g19000	GO:0005829,cytosol; GO:0051213,dioxygenase activity; GO:0120091,jasmonic acid hydrolase; GO:0046872,metal ion binding; GO:0097237,cellular response to toxic substance; GO:0009813,flavonoid biosynthetic process; GO:2000022,regulation of jasmonic acid mediated signaling pathway; GO:0080167,response to karrikin; GO:0003674,molecular_function; GO:0003824,catalytic activity; GO:0016491,oxidoreductase …	--
Vitvi05g00061	1.06274	2.86157e-05	0.000200977	up	K01213 galacturan 1,4-alpha-galacturonidase [EC:3.2.1.67] | (RefSeq) polygalacturonase At1g48100 (A)	PREDICTED: probable polygalacturonase [Vitis vinifera]	PGLR_VITVI RecName: Full=Probable polygalacturonase; Short=PG {ECO:0000250|UniProtKB:Q7M1E7}; EC=3.2.1.15; AltName: Full=Pectinase {ECO:0000250|UniProtKB:Q7M1E7};	At3g16850	GO:0016021,integral component of membrane; GO:0004650,polygalacturonase activity; GO:0005975,carbohydrate metabolic process; GO:0003674,molecular_function; GO:0003824,catalytic activity; GO:0004553,hydrolase activity, hydrolyzing O-glycosyl compounds; GO:0016787,hydrolase activity; GO:0016798,hydrolase activity, acting on glycosyl bonds; GO:0008150,biological_process; GO:0008152,metabolic process…	--
Vitvi18g00341	1.06197	2.1975e-30	2.0155e-28	up	K00600 glycine hydroxymethyltransferase [EC:2.1.2.1] | (RefSeq) serine hydroxymethyltransferase 7 (A)	PREDICTED: serine hydroxymethyltransferase 7 [Vitis vinifera]	GLYC7_ARATH RecName: Full=Serine hydroxymethyltransferase 7; Short=AtSHMT7; EC=2.1.2.1; AltName: Full=Glycine hydroxymethyltransferase 7; AltName: Full=Serine methylase 7;	At1g36370	GO:0005737,cytoplasm; GO:0005634,nucleus; GO:0050897,cobalt ion binding; GO:0004372,glycine hydroxymethyltransferase activity; GO:0030170,pyridoxal phosphate binding; GO:0070905,serine binding; GO:0008270,zinc ion binding; GO:0046655,folic acid metabolic process; GO:0019264,glycine biosynthetic process from serine; GO:0006565,L-serine catabolic process; GO:0006730,one-carbon metabolic process; GO…	--
Vitvi04g01601	1.06045	1.50095e-14	4.2299e-13	up	--	PREDICTED: WAT1-related protein At1g68170-like isoform X1 [Vitis vinifera]	WTR10_ARATH RecName: Full=WAT1-related protein At1g68170;	At1g25270	GO:0016021,integral component of membrane; GO:0005886,plasma membrane; GO:0022857,transmembrane transporter activity; GO:0003674,molecular_function; GO:0005215,transporter activity; GO:0005575,cellular_component; GO:0016020,membrane; GO:0031224,intrinsic component of membrane; GO:0110165,cellular anatomical entity; GO:0071944,cell periphery	--
Vitvi06g00685	1.06034	3.95778e-09	5.78696e-08	up	--	PREDICTED: uncharacterized protein LOC109122737 [Vitis vinifera]	BZP61_ARATH RecName: Full=Basic leucine zipper 61 {ECO:0000303|PubMed:11906833}; Short=AtbZIP61 {ECO:0000303|PubMed:11906833}; Short=bZIP protein 61;	At3g58120	GO:0005634,nucleus; GO:0003677,DNA binding; GO:0003700,DNA-binding transcription factor activity; GO:0000976,transcription regulatory region sequence-specific DNA binding; GO:0045893,positive regulation of transcription, DNA-templated; GO:0003674,molecular_function; GO:0003676,nucleic acid binding; GO:0005488,binding; GO:0097159,organic cyclic compound binding; GO:1901363,heterocyclic compound bi…	bZIP
Vitvi05g02244	1.05845	0.00416465	0.0160493	up	K09481 protein transport protein SEC61 subunit beta | (RefSeq) protein transport protein Sec61 subunit beta-like (A)	PREDICTED: protein transport protein Sec61 subunit beta-like [Vitis vinifera]	SC61B_ARATH RecName: Full=Protein transport protein Sec61 subunit beta;	At3g60540	GO:0005789,endoplasmic reticulum membrane; GO:0016021,integral component of membrane; GO:0016020,membrane; GO:0005784,Sec61 translocon complex; GO:0031204,posttranslational protein targeting to membrane, translocation; GO:0006616,SRP-dependent cotranslational protein targeting to membrane, translocation; GO:0006605,protein targeting; GO:0006612,protein targeting to membrane; GO:0006620,posttransl…	--
Vitvi08g01887	1.05811	5.11554e-07	5.22905e-06	up	--	PREDICTED: remorin-like [Vitis vinifera]	RMR41_ARATH RecName: Full=Remorin 4.1 {ECO:0000305}; Short=AtREM4.1 {ECO:0000303|PubMed:17984200}; AltName: Full=Remorin group 4 member 1 {ECO:0000305};	At3g57540	GO:0005886,plasma membrane; GO:0019900,kinase binding; GO:0043621,protein self-association; GO:0009737,response to abscisic acid; GO:0010555,response to mannitol; GO:0009651,response to salt stress; GO:0009414,response to water deprivation; GO:0003674,molecular_function; GO:0005488,binding; GO:0005515,protein binding; GO:0019899,enzyme binding; GO:0008150,biological_process; GO:0009719,response t…	--
Vitvi15g00263	1.0555	2.82394e-16	9.26528e-15	up	--	PREDICTED: protein SULFUR DEFICIENCY-INDUCED 2 isoform X1 [Vitis vinifera]	SDI2_ARATH RecName: Full=Protein SULFUR DEFICIENCY-INDUCED 2 {ECO:0000305};	At1g04770	GO:0005634,nucleus; GO:0010438,cellular response to sulfur starvation; GO:0009658,chloroplast organization; GO:0010439,regulation of glucosinolate biosynthetic process; GO:0006950,response to stress; GO:0007154,cell communication; GO:0008150,biological_process; GO:0009267,cellular response to starvation; GO:0009605,response to external stimulus; GO:0009987,cellular process; GO:0009991,response to…	--
Vitvi01g02275	1.05514	2.94229e-05	0.000206072	up	--	PREDICTED: uncharacterized protein LOC100852987 [Vitis vinifera]	--	At3g48660	GO:0016021,integral component of membrane; GO:0005575,cellular_component; GO:0016020,membrane; GO:0031224,intrinsic component of membrane; GO:0110165,cellular anatomical entity	--
Vitvi04g01000	1.0551	0.00611108	0.0221302	up	--	hypothetical protein VITISV_017741 [Vitis vinifera]	POLR1_ARATH RecName: Full=Retrovirus-related Pol polyprotein from transposon RE1; AltName: Full=Retro element 1 {ECO:0000303|PubMed:10689195}; Short=AtRE1 {ECO:0000303|PubMed:10689195}; Includes: RecName: Full=Protease RE1; EC=3.4.23.-; Includes: RecName: Full=Reverse transcriptase RE1; EC=2.7.7.49; Includes: RecName: Full=Endonuclease RE1;	At1g31210	GO:0004190,aspartic-type endopeptidase activity; GO:0004519,endonuclease activity; GO:0046872,metal ion binding; GO:0003676,nucleic acid binding; GO:0003964,RNA-directed DNA polymerase activity; GO:0015074,DNA integration; GO:0006310,DNA recombination; GO:0003674,molecular_function; GO:0003824,catalytic activity; GO:0004175,endopeptidase activity; GO:0008233,peptidase activity; GO:0016787,hydrola…	--
Vitvi10g02082	1.0547	7.67334e-20	3.44839e-18	up	--	PREDICTED: uncharacterized protein LOC100252690 [Vitis vinifera]	--	At3g19990	--	--
Vitvi15g00765	1.05374	1.40461e-11	2.88618e-10	up	K16221 transcription factor TCP21 (protein CCA1 HIKING EXPEDITION) | (RefSeq) transcription factor TCP7 (A)	PREDICTED: transcription factor TCP9 [Vitis vinifera]	TCP9_ARATH RecName: Full=Transcription factor TCP9;	At2g45680	GO:0005634,nucleus; GO:0003700,DNA-binding transcription factor activity; GO:0043565,sequence-specific DNA binding; GO:0000976,transcription regulatory region sequence-specific DNA binding; GO:1900056,negative regulation of leaf senescence; GO:0008361,regulation of cell size; GO:0006355,regulation of transcription, DNA-templated; GO:0048364,root development; GO:0003674,molecular_function; GO:0140…	TCP
Vitvi02g00512	1.05373	3.6085e-05	0.000246821	up	K01193 beta-fructofuranosidase [EC:3.2.1.26] | (RefSeq) acid beta-fructofuranosidase (A)	unnamed protein product, partial [Vitis vinifera]	RHVI2_ROSHC RecName: Full=Acid beta-fructofuranosidase 2, vacuolar {ECO:0000305}; EC=3.2.1.26 {ECO:0000269|PubMed:22505690}; AltName: Full=Vacuolar invertase 2 {ECO:0000303|PubMed:22505690}; Short=RvVI2 {ECO:0000303|PubMed:22505690}; Flags: Precursor;	At1g12240	GO:0016021,integral component of membrane; GO:0005774,vacuolar membrane; GO:0004564,beta-fructofuranosidase activity; GO:0005975,carbohydrate metabolic process; GO:0003674,molecular_function; GO:0003824,catalytic activity; GO:0004553,hydrolase activity, hydrolyzing O-glycosyl compounds; GO:0016787,hydrolase activity; GO:0016798,hydrolase activity, acting on glycosyl bonds; GO:0008150,biological_p…	--
Vitvi17g00963	1.05307	5.85516e-05	0.000380011	up	--	PREDICTED: protein SIEVE ELEMENT OCCLUSION B [Vitis vinifera]	SEOB_ARATH RecName: Full=Protein SIEVE ELEMENT OCCLUSION B {ECO:0000303|PubMed:20932300}; Short=AtSEOb {ECO:0000303|PubMed:20932300}; AltName: Full=Protein SIEVE ELEMENT OCCLUSION-RELATED 1 {ECO:0000303|PubMed:22470058}; Short=AtSEOR1 {ECO:0000303|PubMed:22470058};	At3g01680	GO:0042803,protein homodimerization activity; GO:0043621,protein self-association; GO:0010088,phloem development; GO:0003674,molecular_function; GO:0005488,binding; GO:0005515,protein binding; GO:0042802,identical protein binding; GO:0046983,protein dimerization activity; GO:0008150,biological_process; GO:0009888,tissue development; GO:0010087,phloem or xylem histogenesis; GO:0032502,developmenta…	--
Vitvi14g02010	1.04892	1.2558e-20	5.94827e-19	up	--	PREDICTED: lamin-like protein [Vitis vinifera]	LAML_ARATH RecName: Full=Lamin-like protein; Flags: Precursor;	At5g15350	GO:0031225,anchored component of membrane; GO:0046658,anchored component of plasma membrane; GO:0005886,plasma membrane; GO:0009536,plastid; GO:0005773,vacuole; GO:0009055,electron transfer activity; GO:0003674,molecular_function; GO:0003824,catalytic activity; GO:0016491,oxidoreductase activity; GO:0005575,cellular_component; GO:0016020,membrane; GO:0031224,intrinsic component of membrane; GO:01…	--
Vitvi10g01688	1.04747	3.91702e-09	5.73152e-08	up	--	--	--	--	--	--
Vitvi05g00803	1.04711	0.000427503	0.00222553	up	--	PREDICTED: uncharacterized protein LOC100240788 [Vitis vinifera]	UNC13_ARATH RecName: Full=Protein unc-13 homolog {ECO:0000305}; AltName: Full=Protein PROTON ATPASE TRANSLOCATION CONTROL 1 {ECO:0000303|PubMed:23896897};	At2g33420	GO:0005737,cytoplasm; GO:0005886,plasma membrane; GO:0009506,plasmodesma; GO:0072659,protein localization to plasma membrane; GO:0010118,stomatal movement; GO:0008104,protein localization; GO:0008150,biological_process; GO:0009987,cellular process; GO:0033036,macromolecule localization; GO:0034613,cellular protein localization; GO:0051179,localization; GO:0051641,cellular localization; GO:0070727…	--
Vitvi04g01390	1.04628	0.000134276	0.000803032	up	K03671 thioredoxin 1 | (RefSeq) Trxh1; thioredoxin H-type 2 (A)	PREDICTED: thioredoxin H-type 2 [Vitis vinifera]	TRXH2_TOBAC RecName: Full=Thioredoxin H-type 2; Short=Trx-H2;	At3g51030	GO:0005737,cytoplasm; GO:0005575,cellular_component; GO:0005622,intracellular anatomical structure; GO:0110165,cellular anatomical entity	--
Vitvi15g00357	1.04375	0.000151414	0.000889939	up	--	PREDICTED: AT-hook motif nuclear-localized protein 23 [Vitis vinifera]	AHL21_ARATH RecName: Full=AT-hook motif nuclear-localized protein 21 {ECO:0000312|EMBL:FAA00292.1}; AltName: Full=Protein GIANT KILLER {ECO:0000303|PubMed:19956801};	At2g35270	GO:0005654,nucleoplasm; GO:0005634,nucleus; GO:0003677,DNA binding; GO:0003700,DNA-binding transcription factor activity; GO:0003680,minor groove of adenine-thymine-rich DNA binding; GO:0048653,anther development; GO:0048440,carpel development; GO:0045892,negative regulation of transcription, DNA-templated; GO:0003674,molecular_function; GO:0003676,nucleic acid binding; GO:0005488,binding; GO:009…	--
Vitvi04g00535	1.04341	0.00348168	0.013791	up	K09833 homogentisate phytyltransferase / homogentisate geranylgeranyltransferase [EC:2.5.1.115 2.5.1.116] | (RefSeq) homogentisate geranylgeranyltransferase, chloroplastic (A)	PREDICTED: homogentisate geranylgeranyltransferase, chloroplastic [Vitis vinifera]	HGGT_HORVU RecName: Full=Homogentisate geranylgeranyltransferase {ECO:0000303|PubMed:12897790}; Short=HGGT {ECO:0000303|PubMed:12897790}; EC=2.5.1.116 {ECO:0000269|PubMed:21223386}; Flags: Precursor;	At2g18950	GO:0031969,chloroplast membrane; GO:0016021,integral component of membrane; GO:0102551,homogentisate geranylgeranyl transferase activity; GO:0004659,prenyltransferase activity; GO:0010189,vitamin E biosynthetic process; GO:0003674,molecular_function; GO:0003824,catalytic activity; GO:0016740,transferase activity; GO:0016765,transferase activity, transferring alkyl or aryl (other than methyl) grou…	--
Vitvi18g02625	1.04294	0.00385815	0.0150318	up	K00826 branched-chain amino acid aminotransferase [EC:2.6.1.42] | (RefSeq) branched-chain-amino-acid aminotransferase 2, chloroplastic (A)	PREDICTED: branched-chain-amino-acid aminotransferase 2, chloroplastic [Vitis vinifera]	BCAT2_ARATH RecName: Full=Branched-chain-amino-acid aminotransferase 2, chloroplastic; Short=Atbcat-2; EC=2.6.1.42; Flags: Precursor;	At1g10070	GO:0009507,chloroplast; GO:0005829,cytosol; GO:0004084,branched-chain-amino-acid transaminase activity; GO:0052656,L-isoleucine transaminase activity; GO:0052654,L-leucine transaminase activity; GO:0050048,L-leucine:2-oxoglutarate aminotransferase activity; GO:0052655,L-valine transaminase activity; GO:0009097,isoleucine biosynthetic process; GO:0009098,leucine biosynthetic process; GO:0071669,pl…	--
Vitvi06g00342	1.04208	5.02046e-07	5.14751e-06	up	--	PREDICTED: tetraspanin-3 [Vitis vinifera]	TET4_ARATH RecName: Full=Tetraspanin-4;	At5g60220	GO:0016021,integral component of membrane; GO:0005886,plasma membrane; GO:0009506,plasmodesma; GO:0005575,cellular_component; GO:0016020,membrane; GO:0031224,intrinsic component of membrane; GO:0110165,cellular anatomical entity; GO:0071944,cell periphery; GO:0005911,cell-cell junction; GO:0030054,cell junction; GO:0055044,symplast; GO:0070161,anchoring junction	--
Vitvi08g01474	1.03924	1.13652e-14	3.23907e-13	up	K20363 protein YIPF5/7 | (RefSeq) protein YIPF5 homolog (A)	hypothetical protein VITISV_028346 [Vitis vinifera]	--	At3g52760	GO:0016021,integral component of membrane; GO:0005575,cellular_component; GO:0016020,membrane; GO:0031224,intrinsic component of membrane; GO:0110165,cellular anatomical entity	--
Vitvi08g01789	1.03873	0.000533534	0.00270358	up	--	PREDICTED: strigolactone esterase D14 [Vitis vinifera]	D14_ARATH RecName: Full=Strigolactone esterase D14 {ECO:0000303|PubMed:25425668}; EC=3.1.-.- {ECO:0000269|PubMed:25425668}; AltName: Full=Protein DWARF 14 {ECO:0000303|PubMed:22357928}; Short=AtD14 {ECO:0000303|PubMed:22357928};	At3g03990	GO:0005737,cytoplasm; GO:0005634,nucleus; GO:0016787,hydrolase activity; GO:1902348,cellular response to strigolactone; GO:0010223,secondary shoot formation; GO:1901601,strigolactone biosynthetic process; GO:0003674,molecular_function; GO:0003824,catalytic activity; GO:0008150,biological_process; GO:0009987,cellular process; GO:0010033,response to organic substance; GO:0014070,response to organic…	--
Vitvi14g00107	1.03689	8.26854e-20	3.69939e-18	up	K07953 GTP-binding protein SAR1 [EC:3.6.5.-] | (RefSeq) GTP-binding protein SAR1A (A)	PREDICTED: GTP-binding protein SAR1A [Nelumbo nucifera]	SAR1A_ARATH RecName: Full=GTP-binding protein SAR1A;	At4g02080	GO:0030127,COPII vesicle coat; GO:0070971,endoplasmic reticulum exit site; GO:0005794,Golgi apparatus; GO:0005886,plasma membrane; GO:0005525,GTP binding; GO:0003924,GTPase activity; GO:0006888,endoplasmic reticulum to Golgi vesicle-mediated transport; GO:0006886,intracellular protein transport; GO:0061024,membrane organization; GO:0009555,pollen development; GO:0070863,positive regulation of pro…	--
Vitvi02g00177	1.03676	0.000389664	0.00205076	up	--	PREDICTED: protein ABIL2 isoform X8 [Vitis vinifera]	ABIL3_ARATH RecName: Full=Protein ABIL3; AltName: Full=Abl interactor-like protein 3; Short=AtABIL3;	At3g49290	GO:0005737,cytoplasm; GO:0015630,microtubule cytoskeleton; GO:0048364,root development; GO:0010090,trichome morphogenesis; GO:0007275,multicellular organism development; GO:0008150,biological_process; GO:0022622,root system development; GO:0032501,multicellular organismal process; GO:0032502,developmental process; GO:0048731,system development; GO:0048856,anatomical structure development; GO:0099…	--
Vitvi05g00486	1.03625	6.19835e-18	2.34653e-16	up	K09489 heat shock 70kDa protein 4 | (RefSeq) heat shock 70 kDa protein 8 (A)	PREDICTED: heat shock 70 kDa protein 8 [Vitis vinifera]	HSP7H_ARATH RecName: Full=Heat shock 70 kDa protein 8; AltName: Full=Heat shock protein 70-8; Short=AtHsp70-8; AltName: Full=Heat-shock protein 70T-2;	At2g32120	GO:0005737,cytoplasm; GO:0005524,ATP binding; GO:0016887,ATPase activity; GO:0031072,heat shock protein binding; GO:0051787,misfolded protein binding; GO:0044183,protein folding chaperone; GO:0051082,unfolded protein binding; GO:0034620,cellular response to unfolded protein; GO:0051085,chaperone cofactor-dependent protein refolding; GO:0042026,protein refolding; GO:0009408,response to heat; GO:00…	--
Vitvi19g00320	1.03513	0.0101296	0.0337342	up	--	PREDICTED: protein SPOROCYTELESS [Vitis vinifera]	SPL_ARATH RecName: Full=Protein SPOROCYTELESS {ECO:0000303|PubMed:10465788}; AltName: Full=Protein NOZZLE {ECO:0000303|PubMed:10500234}; AltName: Full=Transcription factor SPL {ECO:0000303|Ref.6};	At4g27330	GO:0005634,nucleus; GO:0003700,DNA-binding transcription factor activity; GO:0048653,anther development; GO:0048533,sporocyte differentiation; GO:0003674,molecular_function; GO:0140110,transcription regulator activity; GO:0000003,reproduction; GO:0003006,developmental process involved in reproduction; GO:0007275,multicellular organism development; GO:0008150,biological_process; GO:0009791,post-em…	NOZZLE
Vitvi04g01685	1.03463	1.34553e-07	1.53651e-06	up	--	PREDICTED: uncharacterized protein LOC100266089 [Vitis vinifera]	--	--	--	--
Vitvi17g01153	1.03444	0.0126608	0.0405958	up	--	PREDICTED: basic leucine zipper 43 [Vitis vinifera]	BZP43_ARATH RecName: Full=Basic leucine zipper 43 {ECO:0000303|PubMed:11906833}; Short=AtbZIP43 {ECO:0000303|PubMed:11906833}; Short=bZIP protein 43 {ECO:0000303|PubMed:11906833};	At5g38800	GO:0005634,nucleus; GO:0003677,DNA binding; GO:0003700,DNA-binding transcription factor activity; GO:0003674,molecular_function; GO:0003676,nucleic acid binding; GO:0005488,binding; GO:0097159,organic cyclic compound binding; GO:1901363,heterocyclic compound binding; GO:0140110,transcription regulator activity; GO:0005575,cellular_component; GO:0005622,intracellular anatomical structure; GO:00432…	--
Vitvi12g02105	1.03161	0.00933799	0.0314509	up	K13459 disease resistance protein RPS2 | (RefSeq) disease resistance protein At4g27190-like (A)	PREDICTED: probable disease resistance protein At4g27220 isoform X1 [Vitis vinifera]	RPS2_ARATH RecName: Full=Disease resistance protein RPS2; AltName: Full=Resistance to Pseudomonas syringae protein 2;	At4g26090	GO:0005737,cytoplasm; GO:0005886,plasma membrane; GO:0043531,ADP binding; GO:0005524,ATP binding; GO:0006952,defense response; GO:0042742,defense response to bacterium; GO:0016045,detection of bacterium; GO:0009626,plant-type hypersensitive response; GO:0000166,nucleotide binding; GO:0003674,molecular_function; GO:0005488,binding; GO:0017076,purine nucleotide binding; GO:0030554,adenyl nucleotide…	--
Vitvi02g01004	1.03027	7.83291e-09	1.09455e-07	up	K14491 two-component response regulator ARR-B family | (RefSeq) two-component response regulator ORR21 (A)	PREDICTED: myb family transcription factor PHL11 [Vitis vinifera]	PHLB_ARATH RecName: Full=Myb family transcription factor PHL11 {ECO:0000305}; AltName: Full=Protein PHR1-LIKE 11 {ECO:0000305};	At5g45580	GO:0005634,nucleus; GO:0003677,DNA binding; GO:0003700,DNA-binding transcription factor activity; GO:2000762,regulation of phenylpropanoid metabolic process; GO:0006355,regulation of transcription, DNA-templated; GO:0003674,molecular_function; GO:0003676,nucleic acid binding; GO:0005488,binding; GO:0097159,organic cyclic compound binding; GO:1901363,heterocyclic compound binding; GO:0140110,trans…	GARP-G2-like
Vitvi11g01485	1.02677	0.000907054	0.00429637	up	K01183 chitinase [EC:3.2.1.14] | (RefSeq) chitotriosidase-1-like (A)	PREDICTED: putative cysteine-rich receptor-like protein kinase 35 isoform X2 [Vitis vinifera]	SD18_ARATH RecName: Full=Receptor-like serine/threonine-protein kinase SD1-8; EC=2.7.11.1; AltName: Full=Arabidopsis thaliana receptor kinase 3; AltName: Full=S-domain-1 (SD1) receptor kinase 8; Short=SD1-8; Flags: Precursor;	At4g21380	GO:0016021,integral component of membrane; GO:0005886,plasma membrane; GO:0009506,plasmodesma; GO:0005773,vacuole; GO:0005524,ATP binding; GO:0030246,carbohydrate binding; GO:0106310,protein serine kinase activity; GO:0004674,protein serine/threonine kinase activity; GO:0106311,protein threonine kinase activity; GO:0004675,transmembrane receptor protein serine/threonine kinase activity; GO:003162…	--
Vitvi19g00096	1.02673	2.48359e-10	4.33137e-09	up	--	unnamed protein product, partial [Vitis vinifera]	--	--	GO:0016021,integral component of membrane; GO:0005575,cellular_component; GO:0016020,membrane; GO:0031224,intrinsic component of membrane; GO:0110165,cellular anatomical entity	--
Vitvi07g01853	1.02635	0.000208111	0.00117693	up	--	PREDICTED: uncharacterized protein LOC100259321 [Vitis vinifera]	--	At2g21860	GO:0016851,magnesium chelatase activity; GO:0016491,oxidoreductase activity; GO:0046422,violaxanthin de-epoxidase activity; GO:0010028,xanthophyll cycle; GO:0003674,molecular_function; GO:0003824,catalytic activity; GO:0016874,ligase activity; GO:0051002,ligase activity, forming nitrogen-metal bonds; GO:0051003,ligase activity, forming nitrogen-metal bonds, forming coordination complexes; GO:0006…	--
Vitvi01g00608	1.02572	9.45241e-12	1.99718e-10	up	--	PREDICTED: vegetative incompatibility protein HET-E-1 [Vitis vinifera]	JGB_ARATH RecName: Full=Protein JINGUBANG {ECO:0000303|PubMed:27468890};	At1g24530	GO:0005737,cytoplasm; GO:0005634,nucleus; GO:0009846,pollen germination; GO:0000003,reproduction; GO:0008150,biological_process; GO:0009856,pollination; GO:0022414,reproductive process; GO:0032501,multicellular organismal process; GO:0044706,multi-multicellular organism process; GO:0051704,multi-organism process; GO:0005575,cellular_component; GO:0005622,intracellular anatomical structure; GO:011…	--
Vitvi18g00181	1.02409	0.00296638	0.0119922	up	K19037 E3 ubiquitin-protein ligase ATL23 [EC:2.3.2.27] | (RefSeq) E3 ubiquitin-protein ligase ATL23 (A)	unnamed protein product, partial [Vitis vinifera]	ATL23_ARATH RecName: Full=E3 ubiquitin-protein ligase ATL23; EC=2.3.2.27 {ECO:0000269|PubMed:15644464, ECO:0000269|PubMed:16339806}; AltName: Full=RING-H2 finger protein ATL23; AltName: Full=RING-type E3 ubiquitin transferase ATL23 {ECO:0000305};	At5g42200	GO:0016021,integral component of membrane; GO:0046872,metal ion binding; GO:0004842,ubiquitin-protein transferase activity; GO:0071456,cellular response to hypoxia; GO:0016567,protein ubiquitination; GO:0003674,molecular_function; GO:0005488,binding; GO:0043167,ion binding; GO:0043169,cation binding; GO:0003824,catalytic activity; GO:0016740,transferase activity; GO:0019787,ubiquitin-like protein…	--
Vitvi17g01019	1.024	3.81578e-09	5.59555e-08	up	--	hypothetical protein CCACVL1_06836 [Corchorus capsularis]	--	At4g03810	GO:0003676,nucleic acid binding; GO:0008270,zinc ion binding; GO:0015074,DNA integration; GO:0003674,molecular_function; GO:0005488,binding; GO:0097159,organic cyclic compound binding; GO:1901363,heterocyclic compound binding; GO:0043167,ion binding; GO:0043169,cation binding; GO:0046872,metal ion binding; GO:0046914,transition metal ion binding; GO:0006139,nucleobase-containing compound metaboli…	--
Vitvi10g01337	1.02388	0.0106596	0.0352202	up	K15397 3-ketoacyl-CoA synthase [EC:2.3.1.199] | (RefSeq) probable 3-ketoacyl-CoA synthase 21 (A)	PREDICTED: probable 3-ketoacyl-CoA synthase 21 [Vitis vinifera]	KCS21_ARATH RecName: Full=Probable 3-ketoacyl-CoA synthase 21 {ECO:0000303|PubMed:18465198}; Short=KCS-21 {ECO:0000303|PubMed:18465198}; EC=2.3.1.199 {ECO:0000305}; AltName: Full=Very long-chain fatty acid condensing enzyme 21 {ECO:0000303|PubMed:18465198}; Short=VLCFA condensing enzyme 21 {ECO:0000303|PubMed:18465198};	At5g49070	GO:0016021,integral component of membrane; GO:0102336,3-oxo-arachidoyl-CoA synthase activity; GO:0102337,3-oxo-cerotoyl-CoA synthase activity; GO:0102338,3-oxo-lignoceronyl-CoA synthase activity; GO:0102756,very-long-chain 3-ketoacyl-CoA synthase activity; GO:0006633,fatty acid biosynthetic process; GO:0003674,molecular_function; GO:0003824,catalytic activity; GO:0016740,transferase activity; GO:…	--
Vitvi17g00829	1.02351	9.91082e-17	3.38377e-15	up	K24194 boron transporter | (RefSeq) BOR1; probable boron transporter 2 (A)	PREDICTED: probable boron transporter 2 [Vitis vinifera]	BOR1_ARATH RecName: Full=Boron transporter 1 {ECO:0000303|PubMed:12447444};	At3g62270	GO:0005768,endosome; GO:0016021,integral component of membrane; GO:0005886,plasma membrane; GO:0005773,vacuole; GO:0046715,active borate transmembrane transporter activity; GO:0015301,anion:anion antiporter activity; GO:0005452,inorganic anion exchanger activity; GO:0022857,transmembrane transporter activity; GO:0035445,borate transmembrane transport; GO:0080029,cellular response to boron-contain…	--
Vitvi03g00520	1.02313	0.00149015	0.00661131	up	--	PREDICTED: transcription factor bHLH95 [Vitis vinifera]	BH095_ARATH RecName: Full=Transcription factor bHLH95 {ECO:0000303|PubMed:14600211}; AltName: Full=Basic helix-loop-helix protein 95 {ECO:0000303|PubMed:14600211}; Short=AtbHLH95 {ECO:0000303|PubMed:14600211}; Short=bHLH 95 {ECO:0000303|PubMed:14600211}; AltName: Full=Protein RETARDED GROWTH OF EMBRYO 1 {ECO:0000303|PubMed:18567831}; AltName: Full=Protein ZHOUPI {ECO:0000303|PubMed:18849529}; Alt…	At1g49770	GO:0005634,nucleus; GO:0003677,DNA binding; GO:0003700,DNA-binding transcription factor activity; GO:0046983,protein dimerization activity; GO:0009793,embryo development ending in seed dormancy; GO:0009960,endosperm development; GO:0010115,regulation of abscisic acid biosynthetic process; GO:0006355,regulation of transcription, DNA-templated; GO:0010162,seed dormancy process; GO:0048317,seed morp…	bHLH
Vitvi16g01985	1.02264	5.72903e-06	4.70636e-05	up	K14497 protein phosphatase 2C [EC:3.1.3.16] | (RefSeq) probable protein phosphatase 2C 8 (A)	PREDICTED: probable protein phosphatase 2C 8 [Vitis vinifera]	P2C08_ORYSJ RecName: Full=Probable protein phosphatase 2C 8; Short=OsPP2C08; EC=3.1.3.16;	At5g59220	GO:0005829,cytosol; GO:0005634,nucleus; GO:0046872,metal ion binding; GO:0106306,protein serine phosphatase activity; GO:0106307,protein threonine phosphatase activity; GO:0003674,molecular_function; GO:0005488,binding; GO:0043167,ion binding; GO:0043169,cation binding; GO:0003824,catalytic activity; GO:0004721,phosphoprotein phosphatase activity; GO:0004722,protein serine/threonine phosphatase a…	--
Vitvi18g00101	1.02192	2.14088e-08	2.7656e-07	up	K20888 xyloglucan galactosyltransferase MUR3 [EC:2.4.1.-] | (RefSeq) probable xyloglucan galactosyltransferase GT17 (A)	PREDICTED: probable xyloglucan galactosyltransferase GT17 [Vitis vinifera]	GT17_ARATH RecName: Full=Probable xyloglucan galactosyltransferase GT17 {ECO:0000305}; EC=2.4.1.- {ECO:0000305}; AltName: Full=Glycosyltransferase 17 {ECO:0000303|PubMed:15020758}; Short=AtGT17 {ECO:0000303|PubMed:15020758};	At1g68470	GO:0000139,Golgi membrane; GO:0016021,integral component of membrane; GO:0016757,transferase activity, transferring glycosyl groups; GO:0006486,protein glycosylation; GO:0003674,molecular_function; GO:0003824,catalytic activity; GO:0016740,transferase activity; GO:0006464,cellular protein modification process; GO:0006807,nitrogen compound metabolic process; GO:0008150,biological_process; GO:00081…	--
Vitvi09g01606	1.02117	6.47706e-05	0.000416489	up	--	unnamed protein product, partial [Vitis vinifera]	--	At1g15270	GO:0002181,cytoplasmic translation; GO:0006412,translation; GO:0006518,peptide metabolic process; GO:0006807,nitrogen compound metabolic process; GO:0008150,biological_process; GO:0008152,metabolic process; GO:0009058,biosynthetic process; GO:0009059,macromolecule biosynthetic process; GO:0009987,cellular process; GO:0010467,gene expression; GO:0019538,protein metabolic process; GO:0034641,cellul…	--
Vitvi01g01314	1.0196	0.00900798	0.0305792	up	--	PREDICTED: uncharacterized protein LOC100253093 [Vitis vinifera]	PXL2C_ARATH RecName: Full=Thioredoxin-like protein AAED1, chloroplastic; AltName: Full=AhpC/TSA antioxidant enzyme domain-containing protein 1; Flags: Precursor;	Hs14150116_2	GO:0009507,chloroplast; GO:0016209,antioxidant activity; GO:0003674,molecular_function; GO:0005575,cellular_component; GO:0005622,intracellular anatomical structure; GO:0005737,cytoplasm; GO:0009536,plastid; GO:0043226,organelle; GO:0043227,membrane-bounded organelle; GO:0043229,intracellular organelle; GO:0043231,intracellular membrane-bounded organelle; GO:0110165,cellular anatomical entity	--
Vitvi18g01681	1.01819	0.000113149	0.000689347	up	K13412 calcium-dependent protein kinase [EC:2.7.11.1] | (RefSeq) calcium-dependent protein kinase 4 (A)	PREDICTED: calcium-dependent protein kinase 4 isoform X1 [Vitis vinifera]	CDPK4_ARATH RecName: Full=Calcium-dependent protein kinase 4; EC=2.7.11.1; AltName: Full=Calmodulin-domain protein kinase CDPK isoform 4;	At4g09570	GO:0005737,cytoplasm; GO:0005829,cytosol; GO:0005634,nucleus; GO:0005524,ATP binding; GO:0005509,calcium ion binding; GO:0009931,calcium-dependent protein serine/threonine kinase activity; GO:0005516,calmodulin binding; GO:0004683,calmodulin-dependent protein kinase activity; GO:0004672,protein kinase activity; GO:0106310,protein serine kinase activity; GO:0106311,protein threonine kinase activit…	--
Vitvi05g01946	1.01784	3.46515e-05	0.000238228	up	--	--	--	--	--	--
Vitvi04g00512	1.01714	7.29752e-18	2.7319e-16	up	K07198 5'-AMP-activated protein kinase, catalytic alpha subunit [EC:2.7.11.11] | (RefSeq) CIPK16; CBL-interacting protein kinase 16 (A)	PREDICTED: CBL-interacting serine/threonine-protein kinase 25 [Vitis vinifera]	CIPKP_ARATH RecName: Full=CBL-interacting serine/threonine-protein kinase 25; EC=2.7.11.1; AltName: Full=SNF1-related kinase 3.25; AltName: Full=SOS2-like protein kinase PKS25;	At5g25110	GO:0005524,ATP binding; GO:0106310,protein serine kinase activity; GO:0106311,protein threonine kinase activity; GO:0030007,cellular potassium ion homeostasis; GO:0050832,defense response to fungus; GO:0001666,response to hypoxia; GO:0007165,signal transduction; GO:0000166,nucleotide binding; GO:0003674,molecular_function; GO:0005488,binding; GO:0017076,purine nucleotide binding; GO:0030554,adeny…	--
novel.682	1.01336	0.0119357	0.038664	up	--	hypothetical protein VITISV_027297 [Vitis vinifera]	--	--	GO:0003676,nucleic acid binding; GO:0015074,DNA integration; GO:0003674,molecular_function; GO:0005488,binding; GO:0097159,organic cyclic compound binding; GO:1901363,heterocyclic compound binding; GO:0006139,nucleobase-containing compound metabolic process; GO:0006259,DNA metabolic process; GO:0006725,cellular aromatic compound metabolic process; GO:0006807,nitrogen compound metabolic process; G…	--
Vitvi18g00381	1.01205	3.34021e-14	9.08339e-13	up	K09286 EREBP-like factor | (RefSeq) ethylene-responsive transcription factor RAP2-4 (A)	PREDICTED: ethylene-responsive transcription factor RAP2-4 [Vitis vinifera]	RAP24_ARATH RecName: Full=Ethylene-responsive transcription factor RAP2-4; AltName: Full=Ethylene-responsive transcription factor ERF059; AltName: Full=Protein RELATED TO APETALA2 4;	At1g78080	GO:0005634,nucleus; GO:0003677,DNA binding; GO:0003700,DNA-binding transcription factor activity; GO:0043565,sequence-specific DNA binding; GO:0000976,transcription regulatory region sequence-specific DNA binding; GO:0071472,cellular response to salt stress; GO:0009736,cytokinin-activated signaling pathway; GO:0009873,ethylene-activated signaling pathway; GO:0045595,regulation of cell differentia…	AP2/ERF-ERF
Vitvi05g02023	1.01096	2.31029e-10	4.06426e-09	up	--	PREDICTED: uncharacterized protein LOC104879339 [Vitis vinifera]	POLR1_ARATH RecName: Full=Retrovirus-related Pol polyprotein from transposon RE1; AltName: Full=Retro element 1 {ECO:0000303|PubMed:10689195}; Short=AtRE1 {ECO:0000303|PubMed:10689195}; Includes: RecName: Full=Protease RE1; EC=3.4.23.-; Includes: RecName: Full=Reverse transcriptase RE1; EC=2.7.7.49; Includes: RecName: Full=Endonuclease RE1;	At1g31210	GO:0004190,aspartic-type endopeptidase activity; GO:0004519,endonuclease activity; GO:0046872,metal ion binding; GO:0003676,nucleic acid binding; GO:0003964,RNA-directed DNA polymerase activity; GO:0015074,DNA integration; GO:0006310,DNA recombination; GO:0003674,molecular_function; GO:0003824,catalytic activity; GO:0004175,endopeptidase activity; GO:0008233,peptidase activity; GO:0016787,hydrola…	--
Vitvi18g01304	1.0107	9.85193e-06	7.73511e-05	up	K09843 (+)-abscisic acid 8'-hydroxylase [EC:1.14.14.137] | (RefSeq) HYD2; hypodontia, autosomal recessive (2) (A)	unnamed protein product, partial [Vitis vinifera]	ABAH3_ARATH RecName: Full=Abscisic acid 8'-hydroxylase 3; Short=ABA 8'-hydroxylase 3; EC=1.14.14.137 {ECO:0000250|UniProtKB:Q949P1}; AltName: Full=Cytochrome P450 707A3;	At5g45340	GO:0016021,integral component of membrane; GO:0010295,(+)-abscisic acid 8'-hydroxylase activity; GO:0020037,heme binding; GO:0005506,iron ion binding; GO:0004497,monooxygenase activity; GO:0016491,oxidoreductase activity; GO:0016709,oxidoreductase activity, acting on paired donors, with incorporation or reduction of molecular oxygen, NAD(P)H as one donor, and incorporation of one atom of oxygen; …	--
Vitvi00g01183	1.00943	0.00440507	0.0168376	up	K00276 primary-amine oxidase [EC:1.4.3.21] | (RefSeq) primary amine oxidase-like (A)	unnamed protein product, partial [Vitis vinifera]	AMO_ARATH RecName: Full=Primary amine oxidase; EC=1.4.3.21 {ECO:0000250|UniProtKB:P46883}; AltName: Full=Amine oxidase [copper-containing]; Flags: Precursor;	At4g12290	GO:0052595,aliphatic-amine oxidase activity; GO:0052594,aminoacetone:oxygen oxidoreductase(deaminating) activity; GO:0005507,copper ion binding; GO:0052596,phenethylamine:oxygen oxidoreductase (deaminating) activity; GO:0008131,primary amine oxidase activity; GO:0048038,quinone binding; GO:0052593,tryptamine:oxygen oxidoreductase (deaminating) activity; GO:0009738,abscisic acid-activated signalin…	--
Vitvi14g02844	1.00896	0.00312007	0.0125387	up	--	PREDICTED: uncharacterized protein LOC100253584 [Vitis vinifera]	--	At1g15010	GO:0016021,integral component of membrane; GO:0005575,cellular_component; GO:0016020,membrane; GO:0031224,intrinsic component of membrane; GO:0110165,cellular anatomical entity	--
Vitvi03g01704	1.0076	0.00142074	0.00634803	up	K17279 receptor expression-enhancing protein 5/6 | (RefSeq) HVA22-like protein a (A)	PREDICTED: receptor expression-enhancing protein 2 isoform X2 [Vitis vinifera]	HA22A_ARATH RecName: Full=HVA22-like protein a; Short=AtHVA22a;	At1g74520	GO:0016021,integral component of membrane; GO:0042538,hyperosmotic salinity response; GO:0009737,response to abscisic acid; GO:0009409,response to cold; GO:0009414,response to water deprivation; GO:0006950,response to stress; GO:0006970,response to osmotic stress; GO:0006972,hyperosmotic response; GO:0008150,biological_process; GO:0009628,response to abiotic stimulus; GO:0009651,response to salt …	--
Vitvi08g00078	1.0055	0.00556117	0.0204333	up	K03327 multidrug resistance protein, MATE family | (RefSeq) protein DETOXIFICATION 21 (A)	unnamed protein product, partial [Vitis vinifera]	DTX21_ARATH RecName: Full=Protein DETOXIFICATION 21 {ECO:0000303|PubMed:11739388}; Short=AtDTX21 {ECO:0000303|PubMed:11739388}; AltName: Full=Multidrug and toxic compound extrusion protein 21 {ECO:0000305}; Short=MATE protein 21 {ECO:0000305};	At1g33110	GO:0016021,integral component of membrane; GO:0016020,membrane; GO:0005634,nucleus; GO:0015297,antiporter activity; GO:0022857,transmembrane transporter activity; GO:0042910,xenobiotic transmembrane transporter activity; GO:0003674,molecular_function; GO:0005215,transporter activity; GO:0015291,secondary active transmembrane transporter activity; GO:0022804,active transmembrane transporter activi…	--
Vitvi19g00255	1.00438	8.62746e-19	3.55275e-17	up	--	PREDICTED: stem-specific protein TSJT1 [Vitis vinifera]	TSJT1_TOBAC RecName: Full=Stem-specific protein TSJT1;	At4g27450	--	--
Vitvi17g00555	1.00097	2.12162e-21	1.09209e-19	up	K00294 1-pyrroline-5-carboxylate dehydrogenase [EC:1.2.1.88] | (RefSeq) probable aldehyde dehydrogenase (A)	PREDICTED: delta-1-pyrroline-5-carboxylate dehydrogenase 12A1, mitochondrial isoform X1 [Vitis vinifera]	AL121_ARATH RecName: Full=Delta-1-pyrroline-5-carboxylate dehydrogenase 12A1, mitochondrial; Short=AtP5CDH; Short=P5C dehydrogenase; EC=1.2.1.88; AltName: Full=Aldehyde dehydrogenase family 12 member A1; AltName: Full=L-glutamate gamma-semialdehyde dehydrogenase; Flags: Precursor;	At5g62530	GO:0005829,cytosol; GO:0005759,mitochondrial matrix; GO:0005739,mitochondrion; GO:0009536,plastid; GO:0003842,1-pyrroline-5-carboxylate dehydrogenase activity; GO:0004029,aldehyde dehydrogenase (NAD+) activity; GO:0050897,cobalt ion binding; GO:0008270,zinc ion binding; GO:0010133,proline catabolic process to glutamate; GO:0006560,proline metabolic process; GO:0072593,reactive oxygen species meta…	--
Vitvi12g01163	1.0009	8.59651e-16	2.68099e-14	up	--	hypothetical protein VITISV_027734 [Vitis vinifera]	POLR1_ARATH RecName: Full=Retrovirus-related Pol polyprotein from transposon RE1; AltName: Full=Retro element 1 {ECO:0000303|PubMed:10689195}; Short=AtRE1 {ECO:0000303|PubMed:10689195}; Includes: RecName: Full=Protease RE1; EC=3.4.23.-; Includes: RecName: Full=Reverse transcriptase RE1; EC=2.7.7.49; Includes: RecName: Full=Endonuclease RE1;	At1g31210	GO:0004190,aspartic-type endopeptidase activity; GO:0004519,endonuclease activity; GO:0046872,metal ion binding; GO:0003676,nucleic acid binding; GO:0003964,RNA-directed DNA polymerase activity; GO:0015074,DNA integration; GO:0006310,DNA recombination; GO:0003674,molecular_function; GO:0003824,catalytic activity; GO:0004175,endopeptidase activity; GO:0008233,peptidase activity; GO:0016787,hydrola…	--
Vitvi03g01419	1.00065	9.73882e-24	6.02791e-22	up	K04424 sterile alpha motif and leucine zipper containing kinase AZK [EC:2.7.11.25] | (RefSeq) serine/threonine-protein kinase EDR1 (A)	PREDICTED: serine/threonine-protein kinase STY46 isoform X1 [Vitis vinifera]	STY46_ARATH RecName: Full=Serine/threonine-protein kinase STY46 {ECO:0000305}; EC=2.7.11.1 {ECO:0000269|PubMed:17090544}; AltName: Full=Serine/threonine/tyrosine-protein kinase 46 {ECO:0000303|PubMed:16429265};	At4g35780	GO:0005829,cytosol; GO:0005524,ATP binding; GO:0004672,protein kinase activity; GO:0106310,protein serine kinase activity; GO:0004674,protein serine/threonine kinase activity; GO:0004712,protein serine/threonine/tyrosine kinase activity; GO:0106311,protein threonine kinase activity; GO:0071456,cellular response to hypoxia; GO:0009658,chloroplast organization; GO:0006468,protein phosphorylation; G…	--
Vitvi16g01979	-1.00012	2.83397e-23	1.69685e-21	down	K01183 chitinase [EC:3.2.1.14] | (RefSeq) CHIT3, ChiFIII; acidic chitinase (A)	class III chitinase [Vitis vinifera]	CHIT3_VITVI RecName: Full=Acidic endochitinase; EC=3.2.1.14; Flags: Precursor;	At5g24090	GO:0004568,chitinase activity; GO:0006032,chitin catabolic process; GO:0000272,polysaccharide catabolic process; GO:0003674,molecular_function; GO:0003824,catalytic activity; GO:0004553,hydrolase activity, hydrolyzing O-glycosyl compounds; GO:0016787,hydrolase activity; GO:0016798,hydrolase activity, acting on glycosyl bonds; GO:0006022,aminoglycan metabolic process; GO:0006026,aminoglycan catabo…	--
Vitvi10g00469	-1.00057	2.03773e-14	5.67135e-13	down	K09419 heat shock transcription factor, other eukaryote | (RefSeq) heat stress transcription factor B-2a (A)	PREDICTED: heat stress transcription factor B-2a [Vitis vinifera]	HFB2B_ARATH RecName: Full=Heat stress transcription factor B-2b; Short=AtHsfB2b; AltName: Full=AtHsf-11; AltName: Full=Heat shock factor protein 7; Short=HSF 7; AltName: Full=Heat shock transcription factor 7; Short=HSTF 7;	At4g11660	GO:0005634,nucleus; GO:0003700,DNA-binding transcription factor activity; GO:0000978,RNA polymerase II cis-regulatory region sequence-specific DNA binding; GO:0071456,cellular response to hypoxia; GO:0045892,negative regulation of transcription, DNA-templated; GO:0006357,regulation of transcription by RNA polymerase II; GO:0010200,response to chitin; GO:0003674,molecular_function; GO:0140110,tran…	HSF
Vitvi04g01334	-1.00073	0.000122711	0.000741114	down	K19355 mannan endo-1,4-beta-mannosidase [EC:3.2.1.78] | (RefSeq) mannan endo-1,4-beta-mannosidase 7 (A)	PREDICTED: mannan endo-1,4-beta-mannosidase 7 [Vitis vinifera]	MAN7_ARATH RecName: Full=Mannan endo-1,4-beta-mannosidase 7; EC=3.2.1.78; AltName: Full=Beta-mannanase 7; AltName: Full=Endo-beta-1,4-mannanase 7; Short=AtMAN7; Flags: Precursor;	At5g66460	GO:0071944,cell periphery; GO:0005576,extracellular region; GO:0016985,mannan endo-1,4-beta-mannosidase activity; GO:0010047,fruit dehiscence; GO:1990059,fruit valve development; GO:0071704,organic substance metabolic process; GO:0009828,plant-type cell wall loosening; GO:0009845,seed germination; GO:0003674,molecular_function; GO:0003824,catalytic activity; GO:0004553,hydrolase activity, hydroly…	--
Vitvi07g00012	-1.00097	0.000121121	0.000731728	down	K20769 fatty acid omega-hydroxylase [EC:1.14.-.-] | (RefSeq) cytochrome P450 94A1 (A)	PREDICTED: cytochrome P450 94A1 [Vitis vinifera]	C94A1_VICSA RecName: Full=Cytochrome P450 94A1; EC=1.14.-.-; AltName: Full=P450-dependent fatty acid omega-hydroxylase;	At5g63450	GO:0005789,endoplasmic reticulum membrane; GO:0016021,integral component of membrane; GO:0020037,heme binding; GO:0005506,iron ion binding; GO:0004497,monooxygenase activity; GO:0016705,oxidoreductase activity, acting on paired donors, with incorporation or reduction of molecular oxygen; GO:0003674,molecular_function; GO:0005488,binding; GO:0046906,tetrapyrrole binding; GO:0097159,organic cyclic …	--
Vitvi18g00740	-1.00161	8.6927e-20	3.88056e-18	down	K16290 xylem cysteine proteinase [EC:3.4.22.-] | (RefSeq) cysteine protease XCP1 (A)	PREDICTED: low-temperature-induced cysteine proteinase [Vitis vinifera]	RD21B_ARATH RecName: Full=Probable cysteine protease RD21B {ECO:0000305}; EC=3.4.22.- {ECO:0000305}; Flags: Precursor;	At5g43060_1	GO:0005829,cytosol; GO:0005783,endoplasmic reticulum; GO:0005615,extracellular space; GO:0005764,lysosome; GO:0099503,secretory vesicle; GO:0005773,vacuole; GO:0004197,cysteine-type endopeptidase activity; GO:0051603,proteolysis involved in cellular protein catabolic process; GO:0003674,molecular_function; GO:0003824,catalytic activity; GO:0004175,endopeptidase activity; GO:0008233,peptidase acti…	--
Vitvi18g01674	-1.00173	0.00036608	0.00194133	down	K08669 HtrA serine peptidase 2 [EC:3.4.21.108] | (RefSeq) putative protease Do-like 14 (A)	PREDICTED: protease Do-like 1, chloroplastic [Vitis vinifera]	DEGP1_ARATH RecName: Full=Protease Do-like 1, chloroplastic; EC=3.4.21.-; AltName: Full=Protein DEGRADATION OF PERIPLASMIC PROTEINS 1; Short=DEGP PROTEASE 1; Flags: Precursor;	At3g27925	GO:0009507,chloroplast; GO:0009534,chloroplast thylakoid; GO:0009535,chloroplast thylakoid membrane; GO:0005829,cytosol; GO:0005634,nucleus; GO:0009579,thylakoid; GO:0031977,thylakoid lumen; GO:0042802,identical protein binding; GO:0004252,serine-type endopeptidase activity; GO:0008236,serine-type peptidase activity; GO:0010206,photosystem II repair; GO:0030163,protein catabolic process; GO:00036…	--
Vitvi07g01431	-1.0026	3.24088e-17	1.15538e-15	down	--	PREDICTED: uncharacterized protein LOC100853077 isoform X2 [Vitis vinifera]	--	At4g38060	--	--
Vitvi08g00821	-1.00282	1.15279e-13	2.97076e-12	down	K00430 peroxidase [EC:1.11.1.7] | (RefSeq) cationic peroxidase 1 (A)	PREDICTED: cationic peroxidase 1 [Vitis vinifera]	PER1_ARAHY RecName: Full=Cationic peroxidase 1; EC=1.11.1.7; AltName: Full=PNPC1; Flags: Precursor;	At5g05340	GO:0005576,extracellular region; GO:0020037,heme binding; GO:0046872,metal ion binding; GO:0004601,peroxidase activity; GO:0042744,hydrogen peroxide catabolic process; GO:0006979,response to oxidative stress; GO:0003674,molecular_function; GO:0005488,binding; GO:0046906,tetrapyrrole binding; GO:0097159,organic cyclic compound binding; GO:1901363,heterocyclic compound binding; GO:0043167,ion bindi…	--
Vitvi06g00279	-1.00336	1.20592e-13	3.09187e-12	down	--	PREDICTED: uncharacterized protein LOC100253658 [Vitis vinifera]	--	At5g60680	--	--
Vitvi18g00544	-1.00363	7.26605e-12	1.54983e-10	down	K10406 kinesin family member C2/C3 | (RefSeq) kinesin-like protein KIN-14R (A)	PREDICTED: kinesin-like protein KIN-14R isoform X1 [Vitis vinifera]	KN14R_ARATH RecName: Full=Kinesin-like protein KIN-14R {ECO:0000305};	At2g22610	GO:0005874,microtubule; GO:0005634,nucleus; GO:0005524,ATP binding; GO:1990939,ATP-dependent microtubule motor activity; GO:0008017,microtubule binding; GO:0007018,microtubule-based movement; GO:0000166,nucleotide binding; GO:0003674,molecular_function; GO:0005488,binding; GO:0017076,purine nucleotide binding; GO:0030554,adenyl nucleotide binding; GO:0032553,ribonucleotide binding; GO:0032555,pur…	--
novel.583	-1.00372	0.0130101	0.0414981	down	--	hypothetical protein VITISV_001087 [Vitis vinifera]	--	--	GO:0016021,integral component of membrane; GO:0020037,heme binding; GO:0005506,iron ion binding; GO:0016705,oxidoreductase activity, acting on paired donors, with incorporation or reduction of molecular oxygen; GO:0003674,molecular_function; GO:0005488,binding; GO:0046906,tetrapyrrole binding; GO:0097159,organic cyclic compound binding; GO:1901363,heterocyclic compound binding; GO:0043167,ion bin…	--
Vitvi17g00786	-1.00377	1.16497e-12	2.67964e-11	down	K00128 aldehyde dehydrogenase (NAD+) [EC:1.2.1.3] | (RefSeq) aldehyde dehydrogenase family 2 member B4, mitochondrial (A)	PREDICTED: aldehyde dehydrogenase family 2 member B4, mitochondrial [Vitis vinifera]	BALDH_ANTMA RecName: Full=Benzaldehyde dehydrogenase, mitochondrial {ECO:0000303|PubMed:19292760}; EC=1.2.1.28 {ECO:0000269|PubMed:19292760}; AltName: Full=2-phenylacetaldehyde dehydrogenase {ECO:0000305}; EC=1.2.1.39 {ECO:0000269|PubMed:19292760}; AltName: Full=Acetaldehyde dehydrogenase {ECO:0000305}; EC=1.2.1.3 {ECO:0000269|PubMed:19292760}; Flags: Precursor;	At3g48000	GO:0005739,mitochondrion; GO:0008774,acetaldehyde dehydrogenase (acetylating) activity; GO:0004029,aldehyde dehydrogenase (NAD+) activity; GO:0018479,benzaldehyde dehydrogenase (NAD+) activity; GO:0043878,glyceraldehyde-3-phosphate dehydrogenase (NAD+) (non-phosphorylating) activity; GO:0008957,phenylacetaldehyde dehydrogenase activity; GO:0007623,circadian rhythm; GO:0010597,green leaf volatile …	--
Vitvi08g01915	-1.00447	4.59603e-11	8.89153e-10	down	K03403 magnesium chelatase subunit H [EC:6.6.1.1] | (RefSeq) CHLH; magnesium chelatase H subunit (A)	magnesium chelatase H subunit [Vitis vinifera]	CHLH_ARATH RecName: Full=Magnesium-chelatase subunit ChlH, chloroplastic; Short=Mg-chelatase subunit H; EC=6.6.1.1; AltName: Full=ABA-binding protein; AltName: Full=Mg-protoporphyrin IX chelatase subunit ChlH; AltName: Full=Protein CONDITIONAL CHLORINA; AltName: Full=Protein GENOMES UNCOUPLED 5; AltName: Full=Protein RAPID TRANSPIRATION IN DETACHED LEAVES 1; Flags: Precursor;	At5g13630	GO:0009507,chloroplast; GO:0009706,chloroplast inner membrane; GO:0009570,chloroplast stroma; GO:0010007,magnesium chelatase complex; GO:0005739,mitochondrion; GO:0009536,plastid; GO:0005524,ATP binding; GO:0016851,magnesium chelatase activity; GO:0003729,mRNA binding; GO:0015995,chlorophyll biosynthetic process; GO:0015979,photosynthesis; GO:0000166,nucleotide binding; GO:0003674,molecular_funct…	--
Vitvi16g00066	-1.00534	2.29764e-16	7.62529e-15	down	K10775 phenylalanine ammonia-lyase [EC:4.3.1.24] | (RefSeq) phenylalanine ammonia-lyase (A)	PREDICTED: phenylalanine ammonia-lyase [Vitis vinifera]	PALY_POPTR RecName: Full=Phenylalanine ammonia-lyase; EC=4.3.1.24;	At2g37040	GO:0005737,cytoplasm; GO:0045548,phenylalanine ammonia-lyase activity; GO:0009800,cinnamic acid biosynthetic process; GO:0006559,L-phenylalanine catabolic process; GO:0003674,molecular_function; GO:0003824,catalytic activity; GO:0016829,lyase activity; GO:0016840,carbon-nitrogen lyase activity; GO:0016841,ammonia-lyase activity; GO:0006082,organic acid metabolic process; GO:0006725,cellular aroma…	--
Vitvi05g00613	-1.00577	5.56804e-17	1.9371e-15	down	--	hypothetical protein VITISV_003949 [Vitis vinifera]	--	At3g22970	--	--
Vitvi04g00577	-1.00658	0.000793579	0.00381439	down	--	--	--	--	--	--
Vitvi06g00689	-1.00674	3.95153e-10	6.66672e-09	down	K00924 kinase [EC:2.7.1.-] | (RefSeq) receptor protein kinase CLAVATA1 (A)	PREDICTED: inactive receptor-like serine/threonine-protein kinase At2g40270 [Vitis vinifera]	MDIS2_ARATH RecName: Full=Protein MALE DISCOVERER 2; Short=AtMDIS2; AltName: Full=Probable LRR receptor-like serine/threonine-protein kinase MRH1 {ECO:0000303|PubMed:16367956}; EC=2.7.11.1 {ECO:0000305}; AltName: Full=Protein MORPHOGENESIS OF ROOT HAIR 1 {ECO:0000303|PubMed:16367956}; Flags: Precursor;	At4g18640	GO:0012505,endomembrane system; GO:0016021,integral component of membrane; GO:0090406,pollen tube; GO:0005524,ATP binding; GO:0106310,protein serine kinase activity; GO:0106311,protein threonine kinase activity; GO:0048765,root hair cell differentiation; GO:0000166,nucleotide binding; GO:0003674,molecular_function; GO:0005488,binding; GO:0017076,purine nucleotide binding; GO:0030554,adenyl nucleo…	--
Vitvi06g01665	-1.00677	4.76996e-13	1.14581e-11	down	--	PREDICTED: interactor of constitutive active ROPs 3 isoform X3 [Vitis vinifera]	ICR3_ARATH RecName: Full=Interactor of constitutive active ROPs 3; AltName: Full=ROP-interactive partner 5;	At5g60210	GO:0005886,plasma membrane; GO:0005575,cellular_component; GO:0016020,membrane; GO:0071944,cell periphery; GO:0110165,cellular anatomical entity	--
Vitvi14g01523	-1.00743	8.24938e-17	2.85028e-15	down	K13424 WRKY transcription factor 33 | (RefSeq) WRKY33; probable WRKY transcription factor 26 (A)	PREDICTED: probable WRKY transcription factor 75 [Vitis vinifera]	WRK75_ARATH RecName: Full=Probable WRKY transcription factor 75; AltName: Full=WRKY DNA-binding protein 75;	At5g13080	GO:0005634,nucleus; GO:0003700,DNA-binding transcription factor activity; GO:0000978,RNA polymerase II cis-regulatory region sequence-specific DNA binding; GO:0000976,transcription regulatory region sequence-specific DNA binding; GO:0010055,atrichoblast differentiation; GO:0048527,lateral root development; GO:0000122,negative regulation of transcription by RNA polymerase II; GO:0043620,regulation…	WRKY
Vitvi18g00034	-1.0075	1.39193e-09	2.17051e-08	down	K02178 checkpoint serine/threonine-protein kinase [EC:2.7.11.1] | (RefSeq) mitotic spindle checkpoint protein BUBR1 (A)	PREDICTED: mitotic spindle checkpoint protein BUBR1 [Vitis vinifera]	BUBR1_ARATH RecName: Full=Mitotic spindle checkpoint protein BUBR1; AltName: Full=BUB1-related protein 1;	At2g33560	GO:0010369,chromocenter; GO:0000778,condensed nuclear chromosome kinetochore; GO:0005737,cytoplasm; GO:0000776,kinetochore; GO:0005828,kinetochore microtubule; GO:0005876,spindle microtubule; GO:0004672,protein kinase activity; GO:0051754,meiotic sister chromatid cohesion, centromeric; GO:0007094,mitotic spindle assembly checkpoint; GO:0003674,molecular_function; GO:0003824,catalytic activity; GO…	--
Vitvi11g01371	-1.00897	2.37195e-10	4.16209e-09	down	K00279 cytokinin dehydrogenase [EC:1.5.99.12] | (RefSeq) cytokinin dehydrogenase 3 (A)	PREDICTED: cytokinin dehydrogenase 3 [Vitis vinifera]	CKX3_ARATH RecName: Full=Cytokinin dehydrogenase 3; EC=1.5.99.12; AltName: Full=Cytokinin oxidase 3; Short=AtCKX3; Short=CKO 3; Flags: Precursor;	At5g56970	GO:0005783,endoplasmic reticulum; GO:0005773,vacuole; GO:0019139,cytokinin dehydrogenase activity; GO:0071949,FAD binding; GO:0016491,oxidoreductase activity; GO:0008131,primary amine oxidase activity; GO:0009823,cytokinin catabolic process; GO:0003674,molecular_function; GO:0003824,catalytic activity; GO:0016645,oxidoreductase activity, acting on the CH-NH group of donors; GO:0000166,nucleotide …	--
Vitvi08g00788	-1.00994	2.56362e-10	4.46321e-09	down	K19996 phosphatidylinositol transfer protein SFH5 | (RefSeq) patellin-3 (A)	PREDICTED: patellin-6 [Vitis vinifera]	PATL6_ARATH RecName: Full=Patellin-6;	At3g51670	GO:0005737,cytoplasm; GO:0005886,plasma membrane; GO:0008289,lipid binding; GO:0007049,cell cycle; GO:0051301,cell division; GO:0071365,cellular response to auxin stimulus; GO:1901703,protein localization involved in auxin polar transport; GO:0003674,molecular_function; GO:0005488,binding; GO:0008150,biological_process; GO:0009987,cellular process; GO:0009719,response to endogenous stimulus; GO:0…	--
Vitvi05g00261	-1.01044	4.89712e-14	1.30362e-12	down	K05658 ATP-binding cassette, subfamily B (MDR/TAP), member 1 [EC:7.6.2.2] | (RefSeq) ABC transporter B family member 11 (A)	PREDICTED: ABC transporter B family member 11 [Vitis vinifera]	AB11B_ARATH RecName: Full=ABC transporter B family member 11; Short=ABC transporter ABCB.11; Short=AtABCB11; AltName: Full=Multidrug resistance protein 8; AltName: Full=P-glycoprotein 11;	At1g02520	GO:0005576,extracellular region; GO:0016021,integral component of membrane; GO:0005886,plasma membrane; GO:0009506,plasmodesma; GO:0005524,ATP binding; GO:0042626,ATPase-coupled transmembrane transporter activity; GO:0055085,transmembrane transport; GO:0000166,nucleotide binding; GO:0003674,molecular_function; GO:0005488,binding; GO:0017076,purine nucleotide binding; GO:0030554,adenyl nucleotide …	--
Vitvi05g00629	-1.01094	0.00113618	0.00523063	down	K14484 auxin-responsive protein IAA | (RefSeq) auxin-induced protein 22D (A)	PREDICTED: auxin-induced protein 22D [Vitis vinifera]	AX22D_VIGRR RecName: Full=Auxin-induced protein 22D; AltName: Full=Indole-3-acetic acid-induced protein ARG13;	At5g43700	GO:0005634,nucleus; GO:0009734,auxin-activated signaling pathway; GO:0006355,regulation of transcription, DNA-templated; GO:0007154,cell communication; GO:0007165,signal transduction; GO:0008150,biological_process; GO:0009719,response to endogenous stimulus; GO:0009725,response to hormone; GO:0009733,response to auxin; GO:0009755,hormone-mediated signaling pathway; GO:0009987,cellular process; GO…	AUX/IAA
Vitvi13g00050	-1.01188	1.81351e-14	5.07533e-13	down	K13418 somatic embryogenesis receptor kinase 1 [EC:2.7.10.1 2.7.11.1] | (RefSeq) somatic embryogenesis receptor kinase 2 (A)	PREDICTED: putative serine/threonine-protein kinase-like protein CCR3 [Vitis vinifera]	ACCR3_ARATH RecName: Full=Putative serine/threonine-protein kinase-like protein CCR3; EC=2.7.11.1; AltName: Full=Protein CRINKLY 4 RELATED 3; Short=AtCRR3; Flags: Precursor;	At3g55950	GO:0016021,integral component of membrane; GO:0005524,ATP binding; GO:0042803,protein homodimerization activity; GO:0106310,protein serine kinase activity; GO:0106311,protein threonine kinase activity; GO:0000166,nucleotide binding; GO:0003674,molecular_function; GO:0005488,binding; GO:0017076,purine nucleotide binding; GO:0030554,adenyl nucleotide binding; GO:0032553,ribonucleotide binding; GO:0…	--
Vitvi04g01806	-1.01296	0.000156747	0.000918096	down	--	hypothetical protein VITISV_037530 [Vitis vinifera]	--	At2g06520	GO:0016740,transferase activity; GO:0006596,polyamine biosynthetic process; GO:0003674,molecular_function; GO:0003824,catalytic activity; GO:0006576,cellular biogenic amine metabolic process; GO:0006595,polyamine metabolic process; GO:0006807,nitrogen compound metabolic process; GO:0008150,biological_process; GO:0008152,metabolic process; GO:0009058,biosynthetic process; GO:0009308,amine metaboli…	--
Vitvi14g03011	-1.01301	6.82041e-27	5.21297e-25	down	K19613 leucine-rich repeat protein SHOC2 | (RefSeq) disease resistance protein RPM1-like (A)	PREDICTED: disease resistance protein RPM1-like isoform X1 [Vitis vinifera]	RP8L2_ARATH RecName: Full=Probable disease resistance RPP8-like protein 2;	At1g53350	GO:0043531,ADP binding; GO:0005524,ATP binding; GO:0006952,defense response; GO:0000166,nucleotide binding; GO:0003674,molecular_function; GO:0005488,binding; GO:0017076,purine nucleotide binding; GO:0030554,adenyl nucleotide binding; GO:0032553,ribonucleotide binding; GO:0032555,purine ribonucleotide binding; GO:0032559,adenyl ribonucleotide binding; GO:0036094,small molecule binding; GO:0043167…	--
Vitvi10g00602	-1.0132	1.97548e-06	1.79313e-05	down	--	PREDICTED: nucleobase-ascorbate transporter 2 [Vitis vinifera]	NAT2_ARATH RecName: Full=Nucleobase-ascorbate transporter 2; Short=AtNAT2;	At2g34190	GO:0016021,integral component of membrane; GO:0022857,transmembrane transporter activity; GO:0003674,molecular_function; GO:0005215,transporter activity; GO:0005575,cellular_component; GO:0016020,membrane; GO:0031224,intrinsic component of membrane; GO:0110165,cellular anatomical entity	--
Vitvi04g02297	-1.01341	0.0146387	0.0457175	down	--	PREDICTED: IST1-like protein [Vitis vinifera]	--	At4g35730	GO:0015031,protein transport; GO:0006810,transport; GO:0006811,ion transport; GO:0006820,anion transport; GO:0008104,protein localization; GO:0008150,biological_process; GO:0015833,peptide transport; GO:0033036,macromolecule localization; GO:0042886,amide transport; GO:0045184,establishment of protein localization; GO:0051179,localization; GO:0051234,establishment of localization; GO:0071702,orga…	--
Vitvi18g03333	-1.01347	2.36081e-06	2.11717e-05	down	K14493 gibberellin receptor GID1 [EC:3.-.-.-] | (RefSeq) gibberellin receptor GID1B (A)	unnamed protein product, partial [Vitis vinifera]	GID1C_ARATH RecName: Full=Gibberellin receptor GID1C; EC=3.-.-.-; AltName: Full=AtCXE19; AltName: Full=Carboxylesterase 19; AltName: Full=GID1-like protein 3; AltName: Full=Protein GA INSENSITIVE DWARF 1C; Short=AtGID1C;	At5g27320	GO:0005737,cytoplasm; GO:0005634,nucleus; GO:0010331,gibberellin binding; GO:0016787,hydrolase activity; GO:0048444,floral organ morphogenesis; GO:0048530,fruit morphogenesis; GO:0010476,gibberellin mediated signaling pathway; GO:0010629,negative regulation of gene expression; GO:0009939,positive regulation of gibberellic acid mediated signaling pathway; GO:0010325,raffinose family oligosaccharid…	--
Vitvi19g01824	-1.014	3.8284e-11	7.47816e-10	down	K13418 somatic embryogenesis receptor kinase 1 [EC:2.7.10.1 2.7.11.1] | (RefSeq) somatic embryogenesis receptor kinase-like (A)	PREDICTED: probable LRR receptor-like serine/threonine-protein kinase At1g53440 isoform X4 [Vitis vinifera]	Y5344_ARATH RecName: Full=Probable LRR receptor-like serine/threonine-protein kinase At1g53440; EC=2.7.11.1; Flags: Precursor;	At1g53440	GO:0016021,integral component of membrane; GO:0005886,plasma membrane; GO:0005524,ATP binding; GO:0106310,protein serine kinase activity; GO:0004674,protein serine/threonine kinase activity; GO:0106311,protein threonine kinase activity; GO:0046777,protein autophosphorylation; GO:0000166,nucleotide binding; GO:0003674,molecular_function; GO:0005488,binding; GO:0017076,purine nucleotide binding; GO…	--
Vitvi05g01776	-1.01573	3.24849e-18	1.25812e-16	down	K02183 calmodulin | (RefSeq) calmodulin-4 (A)	PREDICTED: calmodulin-4 [Vitis vinifera]	CP1_ARATH RecName: Full=Calcium-binding protein CP1; AltName: Full=NaCl-inducible Ca2+-binding protein {ECO:0000303|PubMed:9678579}; Short=AtCP1 {ECO:0000303|PubMed:9678579};	At5g49480	GO:0005829,cytosol; GO:0009536,plastid; GO:0005509,calcium ion binding; GO:0042538,hyperosmotic salinity response; GO:0003674,molecular_function; GO:0005488,binding; GO:0043167,ion binding; GO:0043169,cation binding; GO:0046872,metal ion binding; GO:0006950,response to stress; GO:0006970,response to osmotic stress; GO:0006972,hyperosmotic response; GO:0008150,biological_process; GO:0009628,respon…	--
Vitvi14g00321	-1.01608	1.94754e-05	0.000142572	down	--	PREDICTED: paramyosin [Vitis vinifera]	--	At5g27330	--	--
Vitvi12g00145	-1.01678	2.17345e-10	3.84027e-09	down	K13418 somatic embryogenesis receptor kinase 1 [EC:2.7.10.1 2.7.11.1] | (RefSeq) somatic embryogenesis receptor kinase-like (A)	PREDICTED: G-type lectin S-receptor-like serine/threonine-protein kinase At5g24080 [Vitis vinifera]	SD25_ARATH RecName: Full=G-type lectin S-receptor-like serine/threonine-protein kinase SD2-5; EC=2.7.11.1; AltName: Full=S-domain-2 (SD2) receptor kinase 5; Short=SD2-5; Flags: Precursor;	At4g32300	GO:0016021,integral component of membrane; GO:0005886,plasma membrane; GO:0005524,ATP binding; GO:0005516,calmodulin binding; GO:0030246,carbohydrate binding; GO:0004672,protein kinase activity; GO:0106310,protein serine kinase activity; GO:0004674,protein serine/threonine kinase activity; GO:0106311,protein threonine kinase activity; GO:0031625,ubiquitin protein ligase binding; GO:0046777,protei…	--
Vitvi05g00297	-1.01682	0.00409686	0.0158274	down	K03347 cullin 1 | (RefSeq) CUL1; cullin-1 (A)	unnamed protein product, partial [Vitis vinifera]	CUL1_ARATH RecName: Full=Cullin-1;	At1g59790	GO:0000794,condensed nuclear chromosome; GO:0031461,cullin-RING ubiquitin ligase complex; GO:0005737,cytoplasm; GO:0005829,cytosol; GO:0005634,nucleus; GO:0009524,phragmoplast; GO:0005819,spindle; GO:0031625,ubiquitin protein ligase binding; GO:0004842,ubiquitin-protein transferase activity; GO:0009734,auxin-activated signaling pathway; GO:0007049,cell cycle; GO:0009793,embryo development ending …	--
Vitvi08g01174	-1.01779	8.32501e-23	4.7587e-21	down	--	unnamed protein product, partial [Vitis vinifera]	CHX20_ARATH RecName: Full=Cation/H(+) antiporter 20; AltName: Full=Protein CATION/H+ EXCHANGER 20; Short=AtCHX20;	At3g53720	GO:0012505,endomembrane system; GO:0005783,endoplasmic reticulum; GO:0016021,integral component of membrane; GO:0015299,solute:proton antiporter activity; GO:0030007,cellular potassium ion homeostasis; GO:0006813,potassium ion transport; GO:0006623,protein targeting to vacuole; GO:0006885,regulation of pH; GO:0030104,water homeostasis; GO:0003674,molecular_function; GO:0005215,transporter activit…	--
Vitvi07g03049	-1.01786	1.08773e-34	1.33019e-32	down	K01626 3-deoxy-7-phosphoheptulonate synthase [EC:2.5.1.54] | (RefSeq) 3-deoxy-D-arabino-heptulosonate-7-phosphate synthase (A)	3-deoxy-D-arabino-heptulosonate-7-phosphate synthase [Vitis vinifera]	AROG_SOLTU RecName: Full=Phospho-2-dehydro-3-deoxyheptonate aldolase 2, chloroplastic; EC=2.5.1.54; AltName: Full=3-deoxy-D-arabino-heptulosonate 7-phosphate synthase 2; AltName: Full=DAHP synthase 2; AltName: Full=Phospho-2-keto-3-deoxyheptonate aldolase 2; Flags: Precursor;	At4g39980	GO:0009507,chloroplast; GO:0003849,3-deoxy-7-phosphoheptulonate synthase activity; GO:0009073,aromatic amino acid family biosynthetic process; GO:0008652,cellular amino acid biosynthetic process; GO:0009423,chorismate biosynthetic process; GO:0003674,molecular_function; GO:0003824,catalytic activity; GO:0016740,transferase activity; GO:0016765,transferase activity, transferring alkyl or aryl (oth…	--
Vitvi03g00886	-1.01788	1.58212e-14	4.45243e-13	down	--	F-box family protein with a domain of Uncharacterized protein function, putative [Theobroma cacao]	FB187_ARATH RecName: Full=Putative F-box protein At3g25750;	--	--	--
Vitvi15g00307	-1.01908	0.000652625	0.0032213	down	K08734 DNA mismatch repair protein MLH1 | (RefSeq) MLH1; DNA mismatch repair protein MLH1 (A)	PREDICTED: DNA mismatch repair protein MLH1 [Vitis vinifera]	MLH1_ARATH RecName: Full=DNA mismatch repair protein MLH1; AltName: Full=MutL protein homolog 1; AltName: Full=Protein MUTL-HOMOLOGUE 1; Short=AtMLH1;	At4g09140	GO:0000785,chromatin; GO:0032300,mismatch repair complex; GO:0032389,MutLalpha complex; GO:0005524,ATP binding; GO:0016887,ATPase activity; GO:0030983,mismatched DNA binding; GO:0010154,fruit development; GO:0006298,mismatch repair; GO:0006312,mitotic recombination; GO:0009555,pollen development; GO:0048316,seed development; GO:0009845,seed germination; GO:0000166,nucleotide binding; GO:0003674,m…	--
Vitvi04g00259	-1.01951	3.6977e-16	1.1862e-14	down	--	PREDICTED: desiccation-related protein PCC13-62 [Vitis vinifera]	DRPE_CRAPL RecName: Full=Desiccation-related protein PCC13-62; Flags: Precursor;	At1g47980	GO:0071465,cellular response to desiccation; GO:1902075,cellular response to salt; GO:0001101,response to acid chemical; GO:0006950,response to stress; GO:0007154,cell communication; GO:0008150,biological_process; GO:0009269,response to desiccation; GO:0009414,response to water deprivation; GO:0009415,response to water; GO:0009605,response to external stimulus; GO:0009628,response to abiotic stim…	--
Vitvi18g02628	-1.02047	1.1722e-13	3.01309e-12	down	--	unnamed protein product, partial [Vitis vinifera]	NOV_ARATH RecName: Full=Protein NO VEIN {ECO:0000303|PubMed:19880797}; AltName: Full=Protein EMBRYO DEFECTIVE 2597 {ECO:0000303|PubMed:15266054};	At3g48770	GO:0005634,nucleus; GO:0009926,auxin polar transport; GO:0001708,cell fate specification; GO:0009793,embryo development ending in seed dormancy; GO:0010305,leaf vascular tissue pattern formation; GO:0048364,root development; GO:0019827,stem cell population maintenance; GO:0006810,transport; GO:0008150,biological_process; GO:0009914,hormone transport; GO:0010817,regulation of hormone levels; GO:00…	--
Vitvi04g00369	-1.02143	1.03574e-10	1.9086e-09	down	K06627 cyclin-A | (RefSeq) cyclin-A2-2 (A)	PREDICTED: cyclin-A2-2 isoform X2 [Vitis vinifera]	CCA22_ARATH RecName: Full=Cyclin-A2-2; AltName: Full=Cyc3b-At; AltName: Full=Cyclin-3b; AltName: Full=G2/mitotic-specific cyclin-A2-2; Short=CycA2;2;	At5g25380	GO:0000307,cyclin-dependent protein kinase holoenzyme complex; GO:0005737,cytoplasm; GO:0005634,nucleus; GO:0016538,cyclin-dependent protein serine/threonine kinase regulator activity; GO:0051301,cell division; GO:0044772,mitotic cell cycle phase transition; GO:2000123,positive regulation of stomatal complex development; GO:0000079,regulation of cyclin-dependent protein serine/threonine kinase ac…	--
novel.784	-1.02213	1.98614e-05	0.000145151	down	--	PREDICTED: uncharacterized protein LOC8261130 [Ricinus communis]	--	--	--	--
Vitvi19g00052	-1.02249	3.72269e-05	0.000253772	down	K13418 somatic embryogenesis receptor kinase 1 [EC:2.7.10.1 2.7.11.1] | (RefSeq) somatic embryogenesis receptor kinase-like (A)	unnamed protein product, partial [Vitis vinifera]	Y5343_ARATH RecName: Full=Probable LRR receptor-like serine/threonine-protein kinase At1g53430; EC=2.7.11.1; Flags: Precursor;	At1g53430	GO:0016021,integral component of membrane; GO:0005886,plasma membrane; GO:0005524,ATP binding; GO:0106310,protein serine kinase activity; GO:0004674,protein serine/threonine kinase activity; GO:0106311,protein threonine kinase activity; GO:0046777,protein autophosphorylation; GO:0000166,nucleotide binding; GO:0003674,molecular_function; GO:0005488,binding; GO:0017076,purine nucleotide binding; GO…	--
Vitvi16g00060	-1.02306	2.59821e-17	9.31202e-16	down	K10775 phenylalanine ammonia-lyase [EC:4.3.1.24] | (RefSeq) phenylalanine ammonia-lyase-like (A)	PREDICTED: phenylalanine ammonia-lyase-like [Vitis vinifera]	PALY_POPTR RecName: Full=Phenylalanine ammonia-lyase; EC=4.3.1.24;	At2g37040	GO:0005737,cytoplasm; GO:0045548,phenylalanine ammonia-lyase activity; GO:0009800,cinnamic acid biosynthetic process; GO:0006559,L-phenylalanine catabolic process; GO:0003674,molecular_function; GO:0003824,catalytic activity; GO:0016829,lyase activity; GO:0016840,carbon-nitrogen lyase activity; GO:0016841,ammonia-lyase activity; GO:0006082,organic acid metabolic process; GO:0006725,cellular aroma…	--
Vitvi10g00938	-1.02379	3.4441e-05	0.000237022	down	K00083 cinnamyl-alcohol dehydrogenase [EC:1.1.1.195] | (RefSeq) probable mannitol dehydrogenase (A)	PREDICTED: probable mannitol dehydrogenase [Vitis vinifera]	MTDH_FRAAN RecName: Full=Probable mannitol dehydrogenase; EC=1.1.1.255; AltName: Full=NAD-dependent mannitol dehydrogenase;	At4g39330	GO:0046029,mannitol dehydrogenase activity; GO:0008270,zinc ion binding; GO:0003674,molecular_function; GO:0003824,catalytic activity; GO:0016491,oxidoreductase activity; GO:0016614,oxidoreductase activity, acting on CH-OH group of donors; GO:0016616,oxidoreductase activity, acting on the CH-OH group of donors, NAD or NADP as acceptor; GO:0031320,hexitol dehydrogenase activity; GO:0005488,binding…	--
Vitvi13g00262	-1.02461	3.66431e-13	8.96224e-12	down	--	PREDICTED: zinc finger protein ZAT12 [Vitis vinifera]	ZAT12_ARATH RecName: Full=Zinc finger protein ZAT12; AltName: Full=Protein RESPONSIVE TO HIGH LIGHT 41;	At2g28710	GO:0005634,nucleus; GO:0003700,DNA-binding transcription factor activity; GO:0046872,metal ion binding; GO:0000976,transcription regulatory region sequence-specific DNA binding; GO:0071456,cellular response to hypoxia; GO:0009631,cold acclimation; GO:0042538,hyperosmotic salinity response; GO:0009643,photosynthetic acclimation; GO:0010200,response to chitin; GO:0009409,response to cold; GO:000940…	C2H2
Vitvi11g01053	-1.02541	0.0110748	0.0364071	down	K14488 SAUR family protein | (RefSeq) auxin-induced protein 6B-like (A)	PREDICTED: auxin-induced protein 6B-like [Vitis vinifera]	ARG7_VIGRR RecName: Full=Indole-3-acetic acid-induced protein ARG7;	At1g75590	GO:0009733,response to auxin; GO:0008150,biological_process; GO:0009719,response to endogenous stimulus; GO:0009725,response to hormone; GO:0010033,response to organic substance; GO:0042221,response to chemical; GO:0050896,response to stimulus	--
Vitvi05g02270	-1.02592	0.00176685	0.00767359	down	--	hypothetical protein VITISV_035665 [Vitis vinifera]	--	At2g11140	GO:0003676,nucleic acid binding; GO:0008270,zinc ion binding; GO:0003674,molecular_function; GO:0005488,binding; GO:0097159,organic cyclic compound binding; GO:1901363,heterocyclic compound binding; GO:0043167,ion binding; GO:0043169,cation binding; GO:0046872,metal ion binding; GO:0046914,transition metal ion binding	--
Vitvi08g01974	-1.02681	6.70335e-14	1.7612e-12	down	--	PREDICTED: uncharacterized protein LOC104879960 [Vitis vinifera]	--	--	--	--
Vitvi08g00801	-1.02684	1.19727e-08	1.61272e-07	down	K09841 xanthoxin dehydrogenase [EC:1.1.1.288] | (RefSeq) xanthoxin dehydrogenase (A)	PREDICTED: short-chain dehydrogenase reductase 2a [Vitis vinifera]	SDR2A_ARATH RecName: Full=Short-chain dehydrogenase reductase 2a; Short=AtSDR2a; EC=1.1.1.-;	At3g51680	GO:0016491,oxidoreductase activity; GO:0003674,molecular_function; GO:0003824,catalytic activity	--
Vitvi07g00208	-1.02767	5.29355e-12	1.14361e-10	down	K13416 brassinosteroid insensitive 1-associated receptor kinase 1 [EC:2.7.10.1 2.7.11.1] | (RefSeq) BRASSINOSTEROID INSENSITIVE 1-associated receptor kinase 1 (A)	PREDICTED: probable LRR receptor-like serine/threonine-protein kinase RKF3 [Vitis vinifera]	RKF3_ARATH RecName: Full=Probable LRR receptor-like serine/threonine-protein kinase RKF3; EC=2.7.11.1; AltName: Full=Receptor-like kinase in flowers 3; Flags: Precursor;	At2g48010	GO:0016021,integral component of membrane; GO:0005886,plasma membrane; GO:0005524,ATP binding; GO:0106310,protein serine kinase activity; GO:0106311,protein threonine kinase activity; GO:0006468,protein phosphorylation; GO:0000166,nucleotide binding; GO:0003674,molecular_function; GO:0005488,binding; GO:0017076,purine nucleotide binding; GO:0030554,adenyl nucleotide binding; GO:0032553,ribonucleo…	--
Vitvi09g00071	-1.02778	7.13861e-07	7.06093e-06	down	--	PREDICTED: inter-alpha-trypsin inhibitor heavy chain H3 isoform X1 [Vitis vinifera]	--	At1g19110	GO:0005886,plasma membrane; GO:0005575,cellular_component; GO:0016020,membrane; GO:0071944,cell periphery; GO:0110165,cellular anatomical entity	--
Vitvi12g00315	-1.02883	1.74087e-19	7.57055e-18	down	--	PREDICTED: uncharacterized protein LOC100262522 [Vitis vinifera]	--	--	--	--
Vitvi03g00304	-1.02896	5.0871e-05	0.000334888	down	K00975 glucose-1-phosphate adenylyltransferase [EC:2.7.7.27] | (RefSeq) glucose-1-phosphate adenylyltransferase large subunit 1 (A)	PREDICTED: glucose-1-phosphate adenylyltransferase large subunit 1 [Vitis vinifera]	GLGL1_SOLTU RecName: Full=Glucose-1-phosphate adenylyltransferase large subunit 1; EC=2.7.7.27; AltName: Full=ADP-glucose pyrophosphorylase; AltName: Full=ADP-glucose synthase; AltName: Full=AGPase S; AltName: Full=Alpha-D-glucose-1-phosphate adenyl transferase; Flags: Fragment;	At4g39210	GO:0009501,amyloplast; GO:0009507,chloroplast; GO:0005524,ATP binding; GO:0008878,glucose-1-phosphate adenylyltransferase activity; GO:0005978,glycogen biosynthetic process; GO:0019252,starch biosynthetic process; GO:0000166,nucleotide binding; GO:0003674,molecular_function; GO:0005488,binding; GO:0017076,purine nucleotide binding; GO:0030554,adenyl nucleotide binding; GO:0032553,ribonucleotide b…	--
Vitvi03g00645	-1.02914	9.41455e-20	4.19353e-18	down	--	PREDICTED: uncharacterized protein LOC100854891 [Vitis vinifera]	--	--	--	--
Vitvi01g00787	-1.02933	4.19023e-16	1.33782e-14	down	K00128 aldehyde dehydrogenase (NAD+) [EC:1.2.1.3] | (RefSeq) aldehyde dehydrogenase family 2 member B4, mitochondrial (A)	PREDICTED: aldehyde dehydrogenase family 2 member B4, mitochondrial isoform X1 [Vitis vinifera]	BALDH_ANTMA RecName: Full=Benzaldehyde dehydrogenase, mitochondrial {ECO:0000303|PubMed:19292760}; EC=1.2.1.28 {ECO:0000269|PubMed:19292760}; AltName: Full=2-phenylacetaldehyde dehydrogenase {ECO:0000305}; EC=1.2.1.39 {ECO:0000269|PubMed:19292760}; AltName: Full=Acetaldehyde dehydrogenase {ECO:0000305}; EC=1.2.1.3 {ECO:0000269|PubMed:19292760}; Flags: Precursor;	At3g48000	GO:0005739,mitochondrion; GO:0008774,acetaldehyde dehydrogenase (acetylating) activity; GO:0004029,aldehyde dehydrogenase (NAD+) activity; GO:0018479,benzaldehyde dehydrogenase (NAD+) activity; GO:0043878,glyceraldehyde-3-phosphate dehydrogenase (NAD+) (non-phosphorylating) activity; GO:0008957,phenylacetaldehyde dehydrogenase activity; GO:0007623,circadian rhythm; GO:0010597,green leaf volatile …	--
Vitvi19g01817	-1.0299	1.79033e-28	1.49278e-26	down	K13418 somatic embryogenesis receptor kinase 1 [EC:2.7.10.1 2.7.11.1] | (RefSeq) somatic embryogenesis receptor kinase-like (A)	PREDICTED: probable LRR receptor-like serine/threonine-protein kinase At1g53440 [Vitis vinifera]	Y5344_ARATH RecName: Full=Probable LRR receptor-like serine/threonine-protein kinase At1g53440; EC=2.7.11.1; Flags: Precursor;	At1g53440	GO:0016021,integral component of membrane; GO:0005886,plasma membrane; GO:0005524,ATP binding; GO:0106310,protein serine kinase activity; GO:0004674,protein serine/threonine kinase activity; GO:0106311,protein threonine kinase activity; GO:0046777,protein autophosphorylation; GO:0000166,nucleotide binding; GO:0003674,molecular_function; GO:0005488,binding; GO:0017076,purine nucleotide binding; GO…	--
Vitvi19g01855	-1.03008	8.16163e-10	1.31015e-08	down	K09338 homeobox-leucine zipper protein | (RefSeq) homeobox-leucine zipper protein ATHB-12 (A)	PREDICTED: homeobox-leucine zipper protein ATHB-52-like [Vitis vinifera]	ATB52_ARATH RecName: Full=Homeobox-leucine zipper protein ATHB-52; AltName: Full=HD-ZIP protein ATHB-52; AltName: Full=Homeodomain transcription factor ATHB-52;	At5g53980	GO:0005634,nucleus; GO:0003700,DNA-binding transcription factor activity; GO:0000981,DNA-binding transcription factor activity, RNA polymerase II-specific; GO:0043565,sequence-specific DNA binding; GO:0000976,transcription regulatory region sequence-specific DNA binding; GO:0045893,positive regulation of transcription, DNA-templated; GO:0009646,response to absence of light; GO:0009637,response to…	HB-other
novel.209	-1.03173	5.57717e-05	0.00036363	down	--	hypothetical protein VITISV_023515 [Vitis vinifera]	RRPO_OENBE RecName: Full=RNA-directed DNA polymerase homolog; EC=2.7.7.48; AltName: Full=Reverse transcriptase homolog;	At1g42375	GO:0005739,mitochondrion; GO:0003968,RNA-directed 5'-3' RNA polymerase activity; GO:0003964,RNA-directed DNA polymerase activity; GO:0003674,molecular_function; GO:0003824,catalytic activity; GO:0016740,transferase activity; GO:0016772,transferase activity, transferring phosphorus-containing groups; GO:0016779,nucleotidyltransferase activity; GO:0034062,5'-3' RNA polymerase activity; GO:0097747,R…	--
Vitvi01g02039	-1.03192	1.04126e-08	1.41964e-07	down	--	PREDICTED: uncharacterized protein LOC100266480 [Vitis vinifera]	SMR6_ARATH RecName: Full=Cyclin-dependent protein kinase inhibitor SMR6 {ECO:0000303|PubMed:20706207, ECO:0000303|PubMed:24399300, ECO:0000303|PubMed:26546445}; AltName: Full=Protein SIAMESE-RELATED 6 {ECO:0000303|PubMed:20706207, ECO:0000303|PubMed:24399300, ECO:0000303|PubMed:26546445};	At5g40460	GO:0005634,nucleus; GO:0004860,protein kinase inhibitor activity; GO:0007049,cell cycle; GO:0045839,negative regulation of mitotic nuclear division; GO:0032875,regulation of DNA endoreduplication; GO:0003674,molecular_function; GO:0004857,enzyme inhibitor activity; GO:0019207,kinase regulator activity; GO:0019210,kinase inhibitor activity; GO:0019887,protein kinase regulator activity; GO:0030234,…	--
Vitvi16g01986	-1.03247	4.63771e-07	4.79896e-06	down	K13418 somatic embryogenesis receptor kinase 1 [EC:2.7.10.1 2.7.11.1] | (RefSeq) somatic embryogenesis receptor kinase-like (A)	PREDICTED: LEAF RUST 10 DISEASE-RESISTANCE LOCUS RECEPTOR-LIKE PROTEIN KINASE-like 2.3 [Vitis vinifera]	LRK10_WHEAT RecName: Full=Rust resistance kinase Lr10 {ECO:0000312|EMBL:AAC49629.1}; EC=2.7.11.1; AltName: Full=Probable receptor-like serine/threonine-protein kinase LRK10; Flags: Precursor;	At5g38280	GO:0016021,integral component of membrane; GO:0005886,plasma membrane; GO:0005524,ATP binding; GO:0106310,protein serine kinase activity; GO:0106311,protein threonine kinase activity; GO:0000166,nucleotide binding; GO:0003674,molecular_function; GO:0005488,binding; GO:0017076,purine nucleotide binding; GO:0030554,adenyl nucleotide binding; GO:0032553,ribonucleotide binding; GO:0032555,purine ribo…	--
Vitvi06g00580	-1.0325	1.95314e-05	0.000142843	down	K12599 antiviral helicase SKI2 [EC:3.6.4.-] | (RefSeq) DExH-box ATP-dependent RNA helicase DExH11 (A)	PREDICTED: DExH-box ATP-dependent RNA helicase DExH11 [Vitis vinifera]	SKI2_ARATH RecName: Full=DExH-box ATP-dependent RNA helicase DExH11 {ECO:0000305}; EC=3.6.4.13; AltName: Full=AtHELPS {ECO:0000303|PubMed:21535471}; AltName: Full=Protein SKI2 homolog {ECO:0000303|PubMed:22511887}; Short=AtSKI2 {ECO:0000303|PubMed:22511887};	At3g46960	GO:0005737,cytoplasm; GO:0055087,Ski complex; GO:0005773,vacuole; GO:0005524,ATP binding; GO:0003723,RNA binding; GO:0003724,RNA helicase activity; GO:0070478,nuclear-transcribed mRNA catabolic process, 3'-5' exonucleolytic nonsense-mediated decay; GO:1904278,positive regulation of wax biosynthetic process; GO:0016441,posttranscriptional gene silencing; GO:0006813,potassium ion transport; GO:0090…	--
Vitvi18g01959	-1.03365	0.0012998	0.00588585	down	K13459 disease resistance protein RPS2 | (RefSeq) probable disease resistance protein At1g52660 (A)	PREDICTED: TMV resistance protein N [Vitis vinifera]	RPV1_VITRO RecName: Full=Disease resistance protein RPV1 {ECO:0000305}; AltName: Full=NAD(+) hydrolase RPV1; EC=3.2.2.6 {ECO:0000305|PubMed:31439792}; AltName: Full=Resistance to Plasmopara viticola protein {ECO:0000303|PubMed:24033846}; Short=MrRVP1 {ECO:0000303|PubMed:24033846};	At5g17680	GO:0005737,cytoplasm; GO:0005634,nucleus; GO:0043531,ADP binding; GO:0050135,NAD(P)+ nucleosidase activity; GO:0061809,NAD+ nucleotidase, cyclic ADP-ribose generating; GO:0042803,protein homodimerization activity; GO:0050832,defense response to fungus; GO:0043068,positive regulation of programmed cell death; GO:0007165,signal transduction; GO:0000166,nucleotide binding; GO:0003674,molecular_funct…	--
Vitvi14g01757	-1.03403	3.16025e-29	2.7725e-27	down	K09753 cinnamoyl-CoA reductase [EC:1.2.1.44] | (RefSeq) cinnamoyl-CoA reductase 1 (A)	PREDICTED: cinnamoyl-CoA reductase-like SNL6 [Vitis vinifera]	SNL6_ORYSJ RecName: Full=Cinnamoyl-CoA reductase-like SNL6 {ECO:0000305}; EC=1.2.-.- {ECO:0000305}; AltName: Full=Protein SUPPRESSOR OF NH1-MEDIATED LESION 6 {ECO:0000303|PubMed:20862311};	At5g14700	GO:0003854,3-beta-hydroxy-delta5-steroid dehydrogenase activity; GO:0016616,oxidoreductase activity, acting on the CH-OH group of donors, NAD or NADP as acceptor; GO:0042742,defense response to bacterium; GO:0009809,lignin biosynthetic process; GO:0006694,steroid biosynthetic process; GO:0003674,molecular_function; GO:0003824,catalytic activity; GO:0016229,steroid dehydrogenase activity; GO:00164…	--
Vitvi08g00903	-1.03508	1.04109e-07	1.2073e-06	down	K04035 magnesium-protoporphyrin IX monomethyl ester (oxidative) cyclase [EC:1.14.13.81] | (RefSeq) magnesium-protoporphyrin IX monomethyl ester [oxidative] cyclase, chloroplastic-like (A)	PREDICTED: magnesium-protoporphyrin IX monomethyl ester [oxidative]	CRD1_GOSHI RecName: Full=Magnesium-protoporphyrin IX monomethyl ester [oxidative] cyclase, chloroplastic; Short=Mg-protoporphyrin IX monomethyl ester oxidative cyclase; EC=1.14.13.81; Flags: Precursor;	At3g56940	GO:0009535,chloroplast thylakoid membrane; GO:0048529,magnesium-protoporphyrin IX monomethyl ester (oxidative) cyclase activity; GO:0046872,metal ion binding; GO:0015995,chlorophyll biosynthetic process; GO:0015979,photosynthesis; GO:0003674,molecular_function; GO:0003824,catalytic activity; GO:0004497,monooxygenase activity; GO:0016491,oxidoreductase activity; GO:0016705,oxidoreductase activity,…	--
novel.1029	-1.03524	0.000684745	0.00335115	down	--	hypothetical protein VITISV_015783 [Vitis vinifera]	--	--	GO:0016021,integral component of membrane; GO:0005575,cellular_component; GO:0016020,membrane; GO:0031224,intrinsic component of membrane; GO:0110165,cellular anatomical entity	--
Vitvi18g00164	-1.03597	7.72878e-16	2.42537e-14	down	--	PREDICTED: uncharacterized protein At1g76070 [Vitis vinifera]	Y1607_ARATH RecName: Full=Uncharacterized protein At1g76070;	At1g76070	GO:0005886,plasma membrane; GO:0005575,cellular_component; GO:0016020,membrane; GO:0071944,cell periphery; GO:0110165,cellular anatomical entity	--
Vitvi03g00673	-1.03597	7.92284e-06	6.33639e-05	down	--	PREDICTED: nucleobase-ascorbate transporter 4 [Vitis vinifera]	NAT4_ARATH RecName: Full=Nucleobase-ascorbate transporter 4; Short=AtNAT4; Short=AtPER;	At1g49960	GO:0016021,integral component of membrane; GO:0022857,transmembrane transporter activity; GO:0003674,molecular_function; GO:0005215,transporter activity; GO:0005575,cellular_component; GO:0016020,membrane; GO:0031224,intrinsic component of membrane; GO:0110165,cellular anatomical entity	--
Vitvi16g01485	-1.03623	1.54085e-26	1.15153e-24	down	K00660 chalcone synthase [EC:2.3.1.74] | (RefSeq) stilbene synthase 2 (A)	PREDICTED: stilbene synthase 2 [Vitis vinifera]	THS3_VITVI RecName: Full=Stilbene synthase 3; EC=2.3.1.95; AltName: Full=PSV368; AltName: Full=Resveratrol synthase 3; AltName: Full=Trihydroxystilbene synthase 3; Short=StSy 3;	At5g13930	GO:0005737,cytoplasm; GO:0016747,transferase activity, transferring acyl groups other than amino-acyl groups; GO:0050350,trihydroxystilbene synthase activity; GO:0006952,defense response; GO:0030639,polyketide biosynthetic process; GO:0003674,molecular_function; GO:0003824,catalytic activity; GO:0016740,transferase activity; GO:0016746,transferase activity, transferring acyl groups; GO:0006950,re…	--
novel.774	-1.03645	0.0118469	0.038469	down	--	hypothetical protein VITISV_029441 [Vitis vinifera]	--	At5g53670	GO:0003676,nucleic acid binding; GO:0008270,zinc ion binding; GO:0015074,DNA integration; GO:0003674,molecular_function; GO:0005488,binding; GO:0097159,organic cyclic compound binding; GO:1901363,heterocyclic compound binding; GO:0043167,ion binding; GO:0043169,cation binding; GO:0046872,metal ion binding; GO:0046914,transition metal ion binding; GO:0006139,nucleobase-containing compound metaboli…	--
Vitvi18g02312	-1.03722	1.0722e-18	4.35311e-17	down	K13436 pto-interacting protein 1 [EC:2.7.11.1] | (RefSeq) PTI1-like tyrosine-protein kinase 1 (A)	PREDICTED: non-functional pseudokinase ZED1-like isoform X2 [Vitis vinifera]	ZED1_ARATH RecName: Full=Non-functional pseudokinase ZED1 {ECO:0000305}; Short=AtZED1 {ECO:0000303|PubMed:28652264}; AltName: Full=Non-functional pseudokinase ZRK5 {ECO:0000303|PubMed:26355215}; AltName: Full=Protein CLUSTERED SILIQUE {ECO:0000303|PubMed:28499073}; AltName: Full=Protein HOPZ-ETI-DEFICIENT 1 {ECO:0000303|PubMed:24170858};	At3g57750	GO:0005829,cytosol; GO:0005634,nucleus; GO:0005886,plasma membrane; GO:0005524,ATP binding; GO:0004674,protein serine/threonine kinase activity; GO:0007166,cell surface receptor signaling pathway; GO:0050829,defense response to Gram-negative bacterium; GO:0006468,protein phosphorylation; GO:0040008,regulation of growth; GO:0050776,regulation of immune response; GO:0009266,response to temperature …	--
Vitvi18g00886	-1.03749	2.46834e-06	2.20772e-05	down	K01723 hydroperoxide dehydratase [EC:4.2.1.92] | (RefSeq) allene oxide synthase 1, chloroplastic (A)	PREDICTED: allene oxide synthase 1, chloroplastic [Vitis vinifera]	AOS1_SOLLC RecName: Full=Allene oxide synthase 1, chloroplastic {ECO:0000303|PubMed:12351632}; Short=LeAOS1 {ECO:0000303|PubMed:12351632}; EC=4.2.1.92 {ECO:0000305}; AltName: Full=Cytochrome P450 74A {ECO:0000305}; Flags: Precursor;	At5g42650	GO:0009941,chloroplast envelope; GO:0009535,chloroplast thylakoid membrane; GO:0009978,allene oxide synthase activity; GO:0020037,heme binding; GO:0047987,hydroperoxide dehydratase activity; GO:0005506,iron ion binding; GO:0004497,monooxygenase activity; GO:0016491,oxidoreductase activity; GO:0016705,oxidoreductase activity, acting on paired donors, with incorporation or reduction of molecular ox…	--
Vitvi16g01507	-1.0376	2.0058e-27	1.60607e-25	down	K10775 phenylalanine ammonia-lyase [EC:4.3.1.24] | (RefSeq) phenylalanine ammonia-lyase-like (A)	PREDICTED: phenylalanine ammonia-lyase-like [Vitis vinifera]	PALY_POPTR RecName: Full=Phenylalanine ammonia-lyase; EC=4.3.1.24;	At2g37040	GO:0005737,cytoplasm; GO:0045548,phenylalanine ammonia-lyase activity; GO:0009800,cinnamic acid biosynthetic process; GO:0006559,L-phenylalanine catabolic process; GO:0003674,molecular_function; GO:0003824,catalytic activity; GO:0016829,lyase activity; GO:0016840,carbon-nitrogen lyase activity; GO:0016841,ammonia-lyase activity; GO:0006082,organic acid metabolic process; GO:0006725,cellular aroma…	--
Vitvi06g00336	-1.03776	2.67625e-22	1.47143e-20	down	K13944 LOB domain-containing protein 16 | (RefSeq) LOB domain-containing protein 16 (A)	PREDICTED: LOB domain-containing protein 1 [Vitis vinifera]	LBD11_ARATH RecName: Full=LOB domain-containing protein 11; AltName: Full=ASYMMETRIC LEAVES 2-like protein 7; Short=AS2-like protein 7;	At2g28500	--	LOB
Vitvi03g00473	-1.03814	3.97897e-32	4.13854e-30	down	--	PREDICTED: uncharacterized protein LOC100253812 [Vitis vinifera]	--	At2g15760	GO:0005886,plasma membrane; GO:0005575,cellular_component; GO:0016020,membrane; GO:0071944,cell periphery; GO:0110165,cellular anatomical entity	--
Vitvi07g00368	-1.03844	1.55652e-15	4.7587e-14	down	K10406 kinesin family member C2/C3 | (RefSeq) kinesin-like protein KIN-14I (A)	unnamed protein product, partial [Vitis vinifera]	KN14I_ARATH RecName: Full=Kinesin-like protein KIN-14I {ECO:0000305};	At2g47500	GO:0005874,microtubule; GO:0005524,ATP binding; GO:1990939,ATP-dependent microtubule motor activity; GO:0008017,microtubule binding; GO:0007018,microtubule-based movement; GO:0000166,nucleotide binding; GO:0003674,molecular_function; GO:0005488,binding; GO:0017076,purine nucleotide binding; GO:0030554,adenyl nucleotide binding; GO:0032553,ribonucleotide binding; GO:0032555,purine ribonucleotide b…	--
Vitvi19g00961	-1.03907	4.35995e-06	3.68714e-05	down	--	PREDICTED: uncharacterized protein LOC100265216 isoform X1 [Vitis vinifera]	--	At3g18670	GO:0016021,integral component of membrane; GO:0005575,cellular_component; GO:0016020,membrane; GO:0031224,intrinsic component of membrane; GO:0110165,cellular anatomical entity	--
Vitvi11g00634	-1.03925	9.08521e-05	0.000565109	down	K01183 chitinase [EC:3.2.1.14] | (RefSeq) acidic mammalian chitinase (A)	PREDICTED: acidic mammalian chitinase [Vitis vinifera]	CHT5B_MEDTR RecName: Full=Class V chitinase CHIT5b {ECO:0000305}; Short=MtCHIT5b {ECO:0000303|PubMed:27383628}; EC=3.2.1.14 {ECO:0000269|PubMed:27383628}; Flags: Precursor;	At4g19810	GO:0005576,extracellular region; GO:0008061,chitin binding; GO:0004568,chitinase activity; GO:0006032,chitin catabolic process; GO:0050832,defense response to fungus; GO:0000272,polysaccharide catabolic process; GO:0003674,molecular_function; GO:0005488,binding; GO:0097367,carbohydrate derivative binding; GO:0003824,catalytic activity; GO:0004553,hydrolase activity, hydrolyzing O-glycosyl compoun…	--
Vitvi06g01543	-1.04028	7.0141e-23	4.04373e-21	down	--	PREDICTED: uncharacterized protein LOC100241706 [Vitis vinifera]	GIR2_ARATH RecName: Full=Protein GL2-INTERACTING REPRESSOR 2 {ECO:0000303|PubMed:28526410};	At3g11600	GO:0005634,nucleus; GO:0080167,response to karrikin; GO:0080147,root hair cell development; GO:0008150,biological_process; GO:0009628,response to abiotic stimulus; GO:0050896,response to stimulus; GO:0007275,multicellular organism development; GO:0009653,anatomical structure morphogenesis; GO:0009888,tissue development; GO:0009987,cellular process; GO:0010015,root morphogenesis; GO:0010053,root e…	--
Vitvi03g00806	-1.04038	0.00318912	0.012778	down	K13416 brassinosteroid insensitive 1-associated receptor kinase 1 [EC:2.7.10.1 2.7.11.1] | (RefSeq) BRASSINOSTEROID INSENSITIVE 1-associated receptor kinase 1 (A)	PREDICTED: L-type lectin-domain containing receptor kinase IX.1 [Vitis vinifera]	LRK91_ARATH RecName: Full=L-type lectin-domain containing receptor kinase IX.1 {ECO:0000303|PubMed:19773388}; Short=LecRK-IX.1 {ECO:0000303|PubMed:19773388}; EC=2.7.11.1 {ECO:0000255|PROSITE-ProRule:PRU00159}; Flags: Precursor;	At5g10530	GO:0016021,integral component of membrane; GO:0005886,plasma membrane; GO:0005524,ATP binding; GO:0030246,carbohydrate binding; GO:0106310,protein serine kinase activity; GO:0106311,protein threonine kinase activity; GO:0004675,transmembrane receptor protein serine/threonine kinase activity; GO:0042742,defense response to bacterium; GO:0002229,defense response to oomycetes; GO:0010942,positive re…	--
Vitvi07g01773	-1.0407	3.85056e-14	1.03734e-12	down	--	PREDICTED: uncharacterized protein LOC100254393 [Vitis vinifera]	--	At3g50620	GO:0005737,cytoplasm; GO:0016021,integral component of membrane; GO:0008146,sulfotransferase activity; GO:0003674,molecular_function; GO:0003824,catalytic activity; GO:0016740,transferase activity; GO:0016782,transferase activity, transferring sulfur-containing groups; GO:0005575,cellular_component; GO:0005622,intracellular anatomical structure; GO:0110165,cellular anatomical entity; GO:0016020,m…	--
Vitvi04g01224	-1.04072	1.90326e-11	3.83274e-10	down	--	PREDICTED: elongation of fatty acids protein 3-like [Vitis vinifera]	ELO3L_ARATH RecName: Full=Elongation of fatty acids protein 3-like; Short=Protein ELO3-like; EC=2.3.1.-; AltName: Full=Protein HIGH EXPRESSION OF OSMOTICALLY RESPONSIVE GENES 3; AltName: Full=Very long-chain fatty acid condensing enzyme HOS3; Short=VLCFA condensing enzyme HOS3;	At4g36830	GO:0030176,integral component of endoplasmic reticulum membrane; GO:0009922,fatty acid elongase activity; GO:0071215,cellular response to abscisic acid stimulus; GO:0030497,fatty acid elongation; GO:0034625,fatty acid elongation, monounsaturated fatty acid; GO:0034626,fatty acid elongation, polyunsaturated fatty acid; GO:0019367,fatty acid elongation, saturated fatty acid; GO:0030148,sphingolipid…	--
Vitvi08g01194	-1.04101	4.45274e-18	1.70488e-16	down	K01102 pyruvate dehydrogenase phosphatase [EC:3.1.3.43] | (RefSeq) probable protein phosphatase 2C 38 (A)	PREDICTED: probable protein phosphatase 2C 23 [Vitis vinifera]	P2C04_ARATH RecName: Full=Probable protein phosphatase 2C 4; Short=AtPP2C04; EC=3.1.3.16; AltName: Full=Protein POLTERGEIST-LIKE 5; AltName: Full=Protein phosphatase 2C PLL5; Short=PP2C PLL5;	At1g07630	GO:0005634,nucleus; GO:0005886,plasma membrane; GO:0046872,metal ion binding; GO:0106306,protein serine phosphatase activity; GO:0004722,protein serine/threonine phosphatase activity; GO:0106307,protein threonine phosphatase activity; GO:0048366,leaf development; GO:0006470,protein dephosphorylation; GO:0003674,molecular_function; GO:0005488,binding; GO:0043167,ion binding; GO:0043169,cation bind…	--
Vitvi19g00783	-1.04268	7.81816e-16	2.44581e-14	down	--	PREDICTED: UPF0481 protein At3g47200 [Vitis vinifera]	Y3720_ARATH RecName: Full=UPF0481 protein At3g47200;	At3g50120	GO:0016021,integral component of membrane; GO:0005886,plasma membrane; GO:0005575,cellular_component; GO:0016020,membrane; GO:0031224,intrinsic component of membrane; GO:0110165,cellular anatomical entity; GO:0071944,cell periphery	--
Vitvi07g02016	-1.04338	1.22362e-20	5.80947e-19	down	K24935 tetratricopeptide repeat protein 27 | (RefSeq) tetratricopeptide repeat protein 27 homolog (A)	PREDICTED: tetratricopeptide repeat protein 27 homolog isoform X2 [Vitis vinifera]	--	At5g17270	--	--
Vitvi01g00500	-1.04376	0.00503241	0.0187627	down	--	PREDICTED: uncharacterized protein LOC100255936 [Vitis vinifera]	--	--	GO:0009507,chloroplast; GO:0005575,cellular_component; GO:0005622,intracellular anatomical structure; GO:0005737,cytoplasm; GO:0009536,plastid; GO:0043226,organelle; GO:0043227,membrane-bounded organelle; GO:0043229,intracellular organelle; GO:0043231,intracellular membrane-bounded organelle; GO:0110165,cellular anatomical entity	--
Vitvi03g00321	-1.04411	5.7352e-23	3.36409e-21	down	--	PREDICTED: epoxide hydrolase 4-like [Vitis vinifera]	--	At4g36610	GO:0003824,catalytic activity; GO:0003674,molecular_function	--
novel.1281	-1.04474	9.56422e-05	0.000591984	down	K01230 mannosyl-oligosaccharide alpha-1,2-mannosidase [EC:3.2.1.113] | (RefSeq) mannosyl-oligosaccharide 1,2-alpha-mannosidase MNS1 (A)	PREDICTED: uncharacterized protein LOC104882433 isoform X1 [Vitis vinifera]	--	At3g17450	GO:0046983,protein dimerization activity; GO:0003674,molecular_function; GO:0005488,binding; GO:0005515,protein binding	--
Vitvi12g01896	-1.04492	3.0388e-14	8.29729e-13	down	--	PREDICTED: uncharacterized protein LOC100258265 isoform X1 [Vitis vinifera]	BH160_ARATH RecName: Full=Transcription factor bHLH160; AltName: Full=Basic helix-loop-helix protein 160; Short=AtbHLH160 {ECO:0000303|PubMed:14600211}; Short=bHLH 160; AltName: Full=bHLH transcription factor bHLH160;	At1g71200	GO:0090575,RNA polymerase II transcription regulator complex; GO:0003700,DNA-binding transcription factor activity; GO:0000981,DNA-binding transcription factor activity, RNA polymerase II-specific; GO:0046983,protein dimerization activity; GO:0000977,RNA polymerase II transcription regulatory region sequence-specific DNA binding; GO:0071280,cellular response to copper ion; GO:0006357,regulation o…	bHLH
Vitvi07g02156	-1.04523	5.06361e-11	9.74008e-10	down	--	PREDICTED: nucleosome assembly protein 1;1 [Vitis vinifera]	--	--	--	--
Vitvi05g01575	-1.0471	5.07371e-05	0.000334239	down	K01183 chitinase [EC:3.2.1.14] | (RefSeq) endochitinase EP3 (A)	PREDICTED: endochitinase EP3 [Vitis vinifera]	CHI5_ARATH RecName: Full=Endochitinase EP3 {ECO:0000303|PubMed:11525512}; EC=3.2.1.14; AltName: Full=Chitinase class IV {ECO:0000303|PubMed:11525512}; Short=AtchitIV {ECO:0000303|PubMed:11525512}; AltName: Full=Protein HOMOLOG OF CARROT EP3-3 CHITINASE {ECO:0000303|PubMed:11525512}; Short=AtEP3 {ECO:0000303|PubMed:11525512}; Flags: Precursor;	At3g54420	GO:0005618,cell wall; GO:0008061,chitin binding; GO:0004568,chitinase activity; GO:0016998,cell wall macromolecule catabolic process; GO:0006032,chitin catabolic process; GO:0006952,defense response; GO:0000272,polysaccharide catabolic process; GO:0009617,response to bacterium; GO:0009611,response to wounding; GO:0010262,somatic embryogenesis; GO:0003674,molecular_function; GO:0005488,binding; GO…	--
Vitvi07g01613	-1.04715	1.55978e-05	0.000116611	down	--	PREDICTED: uncharacterized protein LOC100257838 isoform X1 [Vitis vinifera]	--	At4g33890	GO:0000124,SAGA complex; GO:0003713,transcription coactivator activity; GO:0006357,regulation of transcription by RNA polymerase II; GO:0003674,molecular_function; GO:0003712,transcription coregulator activity; GO:0098772,molecular function regulator; GO:0140110,transcription regulator activity; GO:0006139,nucleobase-containing compound metabolic process; GO:0006351,transcription, DNA-templated; …	--
Vitvi05g01758	-1.04799	3.37333e-20	1.5505e-18	down	--	PREDICTED: major allergen Pru av 1 [Vitis vinifera]	PRU1_PRUAV RecName: Full=Major allergen Pru av 1; AltName: Full=Allergen Pru a 1; AltName: Allergen=Pru av 1;	At1g24020	GO:0010427,abscisic acid binding; GO:0004864,protein phosphatase inhibitor activity; GO:0038023,signaling receptor activity; GO:0009738,abscisic acid-activated signaling pathway; GO:0006952,defense response; GO:0009607,response to biotic stimulus; GO:0003674,molecular_function; GO:0005488,binding; GO:0008289,lipid binding; GO:0019840,isoprenoid binding; GO:0031406,carboxylic acid binding; GO:0033…	--
Vitvi10g01136	-1.04805	1.19193e-07	1.36963e-06	down	K12191 charged multivesicular body protein 2A | (RefSeq) vacuolar protein sorting-associated protein 2 homolog 2 (A)	PREDICTED: vacuolar protein sorting-associated protein 2 homolog 2 [Vitis vinifera]	VPS2B_ARATH RecName: Full=Vacuolar protein sorting-associated protein 2 homolog 2; Short=AtVPS2-2; AltName: Full=Charged multivesicular body protein 2 homolog 2; AltName: Full=ESCRT-III complex subunit VPS2 homolog 2;	At5g44560	GO:0000815,ESCRT III complex; GO:0005771,multivesicular body; GO:0032509,endosome transport via multivesicular body sorting pathway; GO:0045324,late endosome to vacuole transport; GO:0015031,protein transport; GO:0006810,transport; GO:0008150,biological_process; GO:0009987,cellular process; GO:0016192,vesicle-mediated transport; GO:0016197,endosomal transport; GO:0046907,intracellular transport; …	--
Vitvi11g00320	-1.0488	2.0462e-09	3.12553e-08	down	K09420 transcriptional activator Myb | (RefSeq) myb-related protein 3R-1 (A)	PREDICTED: myb-related protein 3R-1 isoform X1 [Vitis vinifera]	MB3R4_ARATH RecName: Full=Transcription factor MYB3R-4 {ECO:0000303|PubMed:11597504}; AltName: Full=Myb-related protein 3R-4 {ECO:0000303|PubMed:11597504}; AltName: Full=Protein ENHANCED DEFECTIVE CYTOKINESIS {ECO:0000303|PubMed:25806785};	At4g32730	GO:0005634,nucleus; GO:0001228,DNA-binding transcription activator activity, RNA polymerase II-specific; GO:0003700,DNA-binding transcription factor activity; GO:0000981,DNA-binding transcription factor activity, RNA polymerase II-specific; GO:0000978,RNA polymerase II cis-regulatory region sequence-specific DNA binding; GO:0043565,sequence-specific DNA binding; GO:0000976,transcription regulator…	MYB
Vitvi07g02831	-1.04913	4.84672e-12	1.05271e-10	down	--	unnamed protein product, partial [Vitis vinifera]	--	--	--	--
Vitvi10g02281	-1.04939	5.77124e-19	2.39613e-17	down	K10999 cellulose synthase A [EC:2.4.1.12] | (RefSeq) cellulose synthase A catalytic subunit 7 [UDP-forming] (A)	PREDICTED: cellulose synthase-like protein E6 isoform X2 [Vitis vinifera]	CSLE6_ORYSJ RecName: Full=Cellulose synthase-like protein E6; EC=2.4.1.-; AltName: Full=OsCslE6;	At1g55850	GO:0000139,Golgi membrane; GO:0016021,integral component of membrane; GO:0005886,plasma membrane; GO:0005802,trans-Golgi network; GO:0016760,cellulose synthase (UDP-forming) activity; GO:0051753,mannan synthase activity; GO:0071555,cell wall organization; GO:0030244,cellulose biosynthetic process; GO:0009833,plant-type primary cell wall biogenesis; GO:0003674,molecular_function; GO:0003824,cataly…	--
Vitvi10g00521	-1.04957	6.01952e-09	8.55968e-08	down	K13433 pathogenesis-related genes transcriptional activator PTI5 | (RefSeq) pathogenesis-related genes transcriptional activator PTI5 (A)	PREDICTED: pathogenesis-related genes transcriptional activator PTI5 [Vitis vinifera]	PTI5_SOLLC RecName: Full=Pathogenesis-related genes transcriptional activator PTI5; AltName: Full=PTO-interacting protein 5;	At4g17500	GO:0005634,nucleus; GO:0003677,DNA binding; GO:0003700,DNA-binding transcription factor activity; GO:0006952,defense response; GO:0003674,molecular_function; GO:0003676,nucleic acid binding; GO:0005488,binding; GO:0097159,organic cyclic compound binding; GO:1901363,heterocyclic compound binding; GO:0140110,transcription regulator activity; GO:0006950,response to stress; GO:0008150,biological_proc…	AP2/ERF-ERF
Vitvi13g01825	-1.04973	3.34342e-05	0.000230723	down	--	PREDICTED: uncharacterized protein LOC100261320 [Vitis vinifera]	--	At2g27660	GO:0046872,metal ion binding; GO:0003674,molecular_function; GO:0005488,binding; GO:0043167,ion binding; GO:0043169,cation binding	--
Vitvi05g00523	-1.04981	1.45065e-15	4.44176e-14	down	--	PREDICTED: uncharacterized protein LOC100261442 [Vitis vinifera]	--	At3g22560	GO:0008080,N-acetyltransferase activity; GO:0003674,molecular_function; GO:0003824,catalytic activity; GO:0016407,acetyltransferase activity; GO:0016410,N-acyltransferase activity; GO:0016740,transferase activity; GO:0016746,transferase activity, transferring acyl groups; GO:0016747,transferase activity, transferring acyl groups other than amino-acyl groups	GNAT
Vitvi16g00118	-1.05055	3.33331e-21	1.66484e-19	down	K13418 somatic embryogenesis receptor kinase 1 [EC:2.7.10.1 2.7.11.1] | (RefSeq) somatic embryogenesis receptor kinase-like (A)	PREDICTED: rust resistance kinase Lr10-like [Vitis vinifera]	LRK10_WHEAT RecName: Full=Rust resistance kinase Lr10 {ECO:0000312|EMBL:AAC49629.1}; EC=2.7.11.1; AltName: Full=Probable receptor-like serine/threonine-protein kinase LRK10; Flags: Precursor;	At1g34300	GO:0016021,integral component of membrane; GO:0005886,plasma membrane; GO:0005524,ATP binding; GO:0106310,protein serine kinase activity; GO:0106311,protein threonine kinase activity; GO:0000166,nucleotide binding; GO:0003674,molecular_function; GO:0005488,binding; GO:0017076,purine nucleotide binding; GO:0030554,adenyl nucleotide binding; GO:0032553,ribonucleotide binding; GO:0032555,purine ribo…	--
Vitvi05g00083	-1.05123	4.67801e-07	4.8357e-06	down	--	PREDICTED: uncharacterized protein LOC100256774 isoform X1 [Vitis vinifera]	--	At5g26910	GO:0016021,integral component of membrane; GO:0005575,cellular_component; GO:0016020,membrane; GO:0031224,intrinsic component of membrane; GO:0110165,cellular anatomical entity	--
[truncated: 1,025 more rows]
