# Supplementary material for: VvWRKY5 enhances white rot resistance in grape by promoting the jasmonic acid pathway
Source: Hortic Res. 2023 Aug 29;10(10):uhad172. doi: 10.1093/hr/uhad172 (PMC10569242; doi:10.1093/hr/uhad172)
Supplement: Web_Material_uhad172 [file web_material_uhad172.zip › Supplementary Data Table S3.xlsx]

## Sheet: Sheet1
Table S3. Primers used in this study.
Gene Name	Forward	Reverse	Purpose
VvActin	GATTCTGGTGATGGTGTGAGT	GACAATTTCCCGTTCAGCAGT	qRT-PCR
VvWRKY1	GACCCCTCCATTAACATCACA	CCCAAGCAGTCCTTCATCAGT
VvWRKY2	TATGGGGCACTGTCGTCCT	GTTGCGGTGGCTATGGTC
VvWRKY3	AGTTCCCGCCTCAGACATC	TTTTGCCCATACTTCCTCC
VvWRKY4	ATCAAGCACCACTACCCA	CTGAAACCCTGACCTCTG
VvWRKY5	TGTGGGCTTGGCGTAAATA	GGCGAGTTGGATGAGAATGG
VvWRKY6	AAACAGAACCACCATAACGACA	GGAGAATAACAGCCCAAGAGG
VvWRKY7	AGGAAATACGGGCAAAAG	GCAGAACAGAGTCCCACAAA
VvWRKY8	ATTCCTGGCATCCGAGTTT	CTTGGATTTGGGCTGTTCTT
VvWRKY9	CGGGACGGGTCAGGAGAAG	CGCAGCAGCCAAAGCAAG
VvWRKY10	GAAAGTATGGGCAGAAGGTCAC	ACTGGTGAAGGTTGCTGGT
VvWRKY11	TAAGAAGCGGCATAGTCCAC	TCTCACCTCCAAGTTCCAA
VvWRKY12	GGTTTCTTCTTCTGATTCTCCCTC	AGATGACCCCTGCTTTCCGT
VvWRKY13	GCCAAGTGAAGAAGAGGATAGA	AAGGAGATTGGGAGGAAGC
VvWRKY14	GATGCCAAGTGAAGAAGAGG	TGTGATGTGGTTGCGAGGG
VvWRKY15	TGCTGATCCCCACCAACC	CTGCTGCCCCACGAAATA
VvWRKY16	TGGCTAATTCAACATTTTCCGA	TTCACAACCTCCGACGACT
VvWRKY17	GACAAATCAACAACCCCACTT	CCCACCTCCCAGGAAAAC
VvWRKY18	TGGCAGTTACCACGCATCA	CTCGGGTTTTCGCTTCCTT
VvWRKY19	GGGGAGGCTGTGGTTAGGTT	GTTTGGCATTTGGCTTGTCT
VvWRKY20	GGTCTTGGAGGAAATATGGG	TAGGCTGTTGGGAGTGGT
VvWRKY21	TCGTCGGCGTCCAGTCAT	ATCAACCTCGCTCTTTGTCA
VvWRKY22	CAAGCCAGGGACCAGACA	GACATCACCTCCGTAGTATTAGC
VvWRKY23	CAAAGCGAGGAATCACAGGG	CAGCGACGACATAAACGAA
VvWRKY24	TTTGAACCCTCCGACTACC	CTTCGCCCCATCTTTACAT
VvWRKY25	GGTGGATGTTCTTGATGACGG	GTGGGAGGGCGAATGAATGTG
VvWRKY26	GACCTCTTGGACTCCCCTC	AAGCCTGCTGGTGCTCGTT
VvWRKY27	CTTGGATCAGAATCACCCCTAA	GCCGTGGTATGTGGTTTTGTA
VvWRKY28	TTCTGGGTGATGGCTTTCG	CTGGGTCCTCTGATGCTCT
VvWRKY29	AGGCTATTAGTCGGCTGGTAT	ATTGAGGTTCTGGCTTGTGA
VvWRKY30	TTGGGGTTGAAGGTCGTCT	TCTCGGGGTTCTTGCTGAT
VvWRKY31	CTCACCCTTGATTCTATTGCC	AAATCCACCTCCCGCCTC
VvWRKY32	CTCGCCACCTTCTCCTATGT	TGGGCACTGACACCACTCT
VvWRKY33	TTTGGCTTGTCACCTTCATCC	CGGTCCTTCTTACTCTTGCTT
VvWRKY34	GTGCGTCTGTGAAAGAGGAG	GCGAACAATAGATTTAGAGGGT
VvWRKY35	CTAAACGGAGATCGAAGAAAAG	TACGAACAGGACATCCAGCA
VvWRKY36	CCTCTTTCGTCGTCTCAAC	GCTTATCGCAGGAACTCT
VvWRKY37	CAGTCAAGAATAGCCCTTACCC	CAGCATTGCCTCTTATCGTAG
VvWRKY38	AGGTTCCCAGGTTGAATCCC	CTTTGCCATCTTCTGCCCAT
VvWRKY39	GCCACTCCGACCGATAAGC	CCTTGGATTTGTATTGCCTTT
VvWRKY40	ACCAAATCCTTCCATCATCAC	TGCAGCCAAGTCAGTCCTAG
VvWRKY41	GAACCTGTGACCTTGTCGG	CCTTTCTTCTTCGTAATCTTTGC
VvWRKY42	GAGGAAGCATGAGCAAAGC	GAATCATAGCCAGGATAAGAGC
VvWRKY43	AAAGCCAAAATCAAGCCTCC	GTCCAAGTTAGCAACACTACCATC
VvWRKY44	TTCCAATGTTTTCGGTAATGT	CAAAGCCTCCACTGCTCCTA
VvWRKY45	GCCTCCCAGTAAAGTTTTG	ATCATTCATCGTTAGCGTGTC
VvWRKY46	TACCATCAGACCCTAAGAGTTCC	TGTCCATATTTCCGCCAGTT
VvWRKY47	GGAATAATGAGCAGGTGGGG	ACTTTGGTCTTTTCTGAGGATG
VvWRKY48	CAAGATTTCAAGGACCAAGCAG	AGTATGCCTTCCTCGGTATGT
VvWRKY49	CCCACATCTTCAACTCCCACC	TGATGCTGCCCTTTTCTTCC
VvWRKY50	CTCTGTGCCCTCCACTACG	AACACCCCTTTGAACTGCTAC
VvWRKY51	AGAATGAAAACGAAAACAGTGAG	GCAATGGTCGGTTGTGAAT
VvWRKY52	CCTCTTGATGATGGGTTTAGTT	GTCTTCCACGGTAGGTGATTT
VvWRKY53	CGATGGAGGAAATATGGGC	TGTTCAAAGTTCTCGGTGGG
VvWRKY54	AACAAAGGCAATCGCATCA	ATAGGTAGAAACAGCAGGAAGG
VvWRKY55	GGAGACACCGAAAGCGT	AATGACACCGCCCAAAAG
VvWRKY56	ATGCTACTTTCGGGATCAATG	TCTGGTGCTGTAAGAGGTTCG
VvWRKY57	GCAGGACAAGTAGCTCTGAA	TAGTGCGGGTTTGGGTTAG
VvWRKY58	GAGGTCTTGTGGAAAGGATAGC	CCAGGAGGGATTGTCAGGTA
VvWRKY59	CCAGGAGGGATTGTCAGGTA	CCAGGAGGGATTGTCAGGTA
VvJAZ2	GGTACTTTCAGCATTCCT	GAAGGTCTGGATGGATTG
VvJAZ4	CACGAAGGAAGTCATTGC	ATTGGATGTGAGGTGGATAT
VvJAZ5	CTATAACGGAAGGATCTG	CCTCCATTTCTCTACTTG
VvJAZ6	TCTCCTACAGTGATCTACC	TCTGCTTGTTGGAACTTC
VvWRKY5-pRI101-GFP	GTCGACATGGGGGACTGGGATTTGCAG	GGATCCGCAACCGCCGGCGGCAGTTG	Location and transgene
VvWRKY5-pTRV2	GGATCCGTGACCTACACAGCTGAACAC	CCCGGGTCAGCAACCGCCGGCGGC	Transient infection
VvWRKY5-pRI101	GTCGACATGGGGGACTGGGATTTGC	GGATCCGCAACCGCCGGCGGC
VvWRKY5-pGADT7	CATATGATGGGGGACTGGGATTTGCA	GGATCCTCAGCAACCGCCGGCGGC	Y1H assay
VvJAZ2-pHIS2	GAATTCCACTATAATTATCATCATT	GAGCTCGCCTTGTTTTTAGATCAGAAT
VvJAZ2Pro1-pHIS2	GAATTCATCGGGTCAAGGATCGAGTATG	GAGCTCGCCTTGTTTTTAGATCAGAAT
VvJAZ2Pro2-pHIS2	GAATTCCACTATAATTATCATCATT	GAGCTCGTGAGGATTTATTTGACCACGT
VvMYC2-pHIS2	GAATTCTTATAATGTAATGGTATGG	GAGCTCCTCTCAACCCCAAAATCAG
VvJAZ4-pHIS2	GAATTCCCGCAACGATATAAAGTAA	GAGCTCTTCTGATTTTTCGTATGAAG
VvJAZ5-pHIS2	GAATTCTAGGTACGTGCCCACCAAG	GAGCTCTGTTAAAGGACAAAAGGGTC
VvJAZ6-pHIS2	GAATTCCGGACGACCGCCACATTGCAT	GAGCTCGGCGCCAGATTCCCGCCGGAA
VvWRKY5-pET32a	CGGGATCCATGGGGGACTGGGATTTGCA	GCGTCGACGAGCAACCGCCGGCGGC	EMSA assay
VvJAZ2-W-box-Probe	TAAATCCTCACATCGGGTCAAGGATCGAGTATGC	GCATACTCGATCCTTGACCCGATGTGAGGATTTA
VvMYC2-W-box-Probe	TAGGGTGGGGATTTGACCTGGGTCTGGAGATTCG	CGAATCTCCA GACCCAGGTC AAATCCCCAC CCTA
VvJAZ2-W-box-Mutated	TAAATCCTCACATCGGATCGAGGATCGAGTATGC	GCATACTCGATCCTCGATCCGATGTGAGGATTTA
VvMYC2-W-box-Mutated	TAGGGTGGGGATTGGAACTGGGTCTGGAGATTCG	CGAATCTCCAGACCCAGTTCCAATCCCCACCCTA
VvWRKY5-pCB302	AGGCCTGGATCCATGGGGGACTGGGATTTGCA	AGGCCTGCAACCGCCGGCGGC	ChIP-qPCR assay
proVvMYC2	TCTGGAGATTCGAGGCATT	CTCAACCCCA AAATCAGA
proVvJAZ2	CACGTGCTTGAAATTTATAA	AACAAACAGTTGAACGACGTC
VvWRKY5-pRI101	GTCGACATGGGGGACTGGGATTTGC	GGATCCGCAACCGCCGGCGGCAGTTG	Dual-luciferase reporter assay
VvJAZ2-pRI101	GTCGACATGTCGAATTCACCGGAGTT	GGATCCAATCTAAGATCAAGTTGC
VvJAZ2-pGreenII0800-LUC	AAGCTTCACTATAATTATCATCATT	GGATCCGCCTTGTTTTTAGATCAGAAT
VvMYC2-pGreenII0800-LUC	AAGCTTTTATAATGTAATGGTATGG	GGATCCTCTCAACCCCAAAATCAG
VvJAZ1-pGADT7	CATATGATGTCGAGCTCCTCGGATA	GGATCCCTACTTTGGAGATTTGGCAG	Y2H assay
VvJAZ2-pGADT7	CATATGATGTCGAATTCACCGGAGTT	GGATCCCTACAATCTAAGATCAAGTT
VvJAZ3-pGADT7	CATATGATGGAGAGAGATTTCATG	GGATCCCTACTCCTTGTTAGCTGA
VvJAZ4-pGADT7	CATATGATGTCGAGAGCCGCCATGGA	GGATCCCTAGGCCCGGAACAGCTCCT
VvJAZ5-pGADT7	CATATGATGAAGAGAAGGAACTGCA	GGATCCCTAGCGATGGTAGGGGGA
VvJAZ6-pGADT7	CATATGATGTCGCCGGAGAATGCCA	GGATCCTCAATGCTCTTGGACATCTT
VvWRKY5-N-pGBKT7	CCCGGGTCTCATCCAACTCGCCGGAA	GTCGACTCAGCAACCGCCGGCGGC
VvWRKY5-C-pGBKT7	CCCGGGATGGGGGACTGGGATTTGCA	GTCGACATGGCTGTGTTCAGCTGTGT
VvWRKY5-pGBKT7	CCCGGGATGGGGGACTGGGATTTGCA	GTCGACTCAGCAACCGCCGGCGGC
VvWRKY5-cLUC	GGATCCATGGGGGACTGGGATTTGCA	CTCGAGTCAGCAACCGCCGGCGGC	LCI assay
VvJAZ2-nLUC	GGATCCATGTCGAATTCACCGGAGTT	CTCGAGTACAATCTAAGATCAAGTTGC
VvWRKY5-pET32a	GGATCCATGGGGGACTGGGATTTGCA	GTCGACTCAGCAACCGCCGGCGGC	Pull-down assay
VvJAZ2-pGEX4T-1	GGATTCATGTCGAATTCACCGGAGTT	GTCGACTACAATCTAAGATCAAGTTGC
VvWRKY5-pHBT	GGATCCATGGGGGACTGGGATTTGCA	AGGCCTGCAACCGCCGGCGGC	Co-IP assay
VvJAZ2-pHBT	GGATCCATGTCGAATTCACCGGAGTT	AGGCCTCAATCTAAGATCAAGTTGC
