# Supplementary material for: VvWRKY5 enhances white rot resistance in grape by promoting the jasmonic acid pathway
Source: Hortic Res. 2023 Aug 29;10(10):uhad172. doi: 10.1093/hr/uhad172 (PMC10569242; doi:10.1093/hr/uhad172)
Supplement: Web_Material_uhad172 [file web_material_uhad172.zip › Supplementary Data Table S4.xlsx]

## Sheet: Sheet1
Table S4. The accession numbers used in this study.
Name	Accession number
AtWRKY1	At2g04880
AtWRKY2	AT5g56270
AtWRKY3	At2g03340
AtWRKY4	At1g13960
AtWRKY5	At5g35738
AtWRKY6	At1g62300
AtWRKY7	At4g24240
AtWRKY8	At5g46350
AtWRKY9	At1g68150
AtWRKY10	At1g55600
AtWRKY11	AT4g31550
AtWRKY12	At2g44745
AtWRKY13	At4g39410
AtWRKY14	At1g30650
AtWRKY15	At2g23320
AtWRKY16	AT5g45050
AtWRKY17	At2g24570
AtWRKY18	At4g31800
AtWRKY19	AT4g12020
AtWRKY20	AT4g26640
AtWRKY21	At2g30590
AtWRKY22	AT4g01250
AtWRKY23	At2g47260
AtWRKY24	At5g41570
AtWRKY25	AT2g30250
AtWRKY26	At5g07100
AtWRKY27	At5g52830
AtWRKY28	At4g18170
AtWRKY29	AT4g23550
AtWRKY30	At5g24110
AtWRKY31	At4g22070
AtWRKY32	AT4g30935
AtWRKY33	At2g38470
AtWRKY34	AT4g26440
AtWRKY35	At2g34830
AtWRKY36	At1g69810
AtWRKY38	AT5g22570
AtWRKY39	AT3g04670
AtWRKY40	At1g80840
AtWRKY41	AT4g11070
AtWRKY42	At4g04450
AtWRKY43	At2g46130
AtWRKY44	At2g37260
AtWRKY45	AT3g01970
AtWRKY46	At2g46400
AtWRKY47	AT4g01720
AtWRKY48	AT5g49520
AtWRKY49	At5g43290
AtWRKY50	AT5g26170
AtWRKY51	AT5g64810
AtWRKY52	AT5g45270
AtWRKY53	AT4g23810
AtWRKY54	At2g40750
AtWRKY55	At2g40740
AtWRKY56	At1g64000
AtWRKY57	At1g69310
AtWRKY58	AT3g01080
AtWRKY59	At2g21900
AtWRKY60	At2g25000
AtWRKY61	At1g18860
AtWRKY62	AT5g01900
AtWRKY63	At1g66600
AtWRKY64	At1g66560
AtWRKY65	At1g29280
AtWRKY66	At1g80590
AtWRKY67	At1g66550
AtWRKY68	AT3g62340
AtWRKY69	AT3g58710
AtWRKY70	AT3g56400
AtWRKY71	At1g29860
AtWRKY72	At5g15130
AtWRKY73	At4g31800
AtWRKY74	AT5g28650
AtWRKY75	AT5g13080
VvWRKY1	GSVIVT01012196001
VvWRKY2	GSVIVT01020060001
VvWRKY3	GSVIVT01010525001
VvWRKY4	GSVIVT01001332001
VvWRKY5	GSVIVT01019419001
VvWRKY6	GSVIVT01019511001
VvWRKY7	GSVIVT01001286001
VvWRKY8	GSVIVT01035426001
VvWRKY9	GSVIVT01035884001
VvWRKY10	GSVIVT01035885001
VvWRKY11	GSVIVT01035965001
VvWRKY12	GSVIVT01033188001
VvWRKY13	GSVIVT01033194001
VvWRKY14	GSVIVT01033195001
VvWRKY15	GSVIVT01019109001
VvWRKY16	GSVIVT01034968001
VvWRKY17	GSVIVT01025491001
VvWRKY18	GSVIVT01024624001
VvWRKY19	GSVIVT01000752001
VvWRKY20	GSVIVT01028129001
VvWRKY21	GSVIVT01028147001
VvWRKY22	GSVIVT01028244001
VvWRKY23	GSVIVT01022067001
VvWRKY24	GSVIVT01022245001
VvWRKY25	GSVIVT01022259001
VvWRKY26	GSVIVT01030258001
VvWRKY27	GSVIVT01030174001
VvWRKY28	GSVIVT01025562001
VvWRKY29	GSVIVT01034148001
VvWRKY30	GSVIVT01015952001
VvWRKY31	GSVIVT01012682001
VvWRKY32	GSVIVT01021252001
VvWRKY33	GSVIVT01021397001
VvWRKY34	GSVIVT01021765001
VvWRKY35	GSVIVT01023600001
VvWRKY36	GSVIVT01029265001
VvWRKY37	GSVIVT01020864001
VvWRKY38	GSVIVT01030453001
VvWRKY39	GSVIVT01030046001
VvWRKY40	GSVIVT01029688001
VvWRKY41	GSVIVT01032662001
VvWRKY42	GSVIVT01032661001
VvWRKY43	GSVIVT01036223001
VvWRKY44	GSVIVT01033063001
VvWRKY45	GSVIVT01011356001
VvWRKY46	GSVIVT01011472001
VvWRKY47	GSVIVT01018300001
VvWRKY48	GSVIVT01027069001
VvWRKY49	GSVIVT01026969001
VvWRKY50	GSVIVT01026965001
VvWRKY51	GSVIVT01028823001
VvWRKY52	GSVIVT01028718001
VvWRKY53	GSVIVT01008553001
VvWRKY54	GSVIVT01008046001
VvWRKY55	GSVIVT01009441001
VvWRKY56	GSVIVT01037686001
VvWRKY57	GSVIVT01037775001
VvWRKY58	GSVIVT01014854001
VvWRKY59	GSVIVT01007006001
VvLOX	GSVIVT01025340001
VvOPR	GSVIVT01013386001
VvAOS	GSVIVT01009616001
VvMYC2	GSVIVT01027162001
VvJAZ1	XM_002277121
VvJAZ2	XM_002272327
VvJAZ3	XM_002284819
VvJAZ4	XM_002262714
VvJAZ5	XM_002277733
VvJAZ6	XM_002274532
VvActin	XM_002278316.4
The sequence data in this article are available in the Grape Genome (http://www.genoscope.cns.fr/externe/GenomeBrowser/Vitis/), NCBI (https://www.ncbi.nlm.nih.gov/), and TAIR (https://www.arabidopsis.org/) databases.
